# Supplementary material for: Construction of an acute myeloid leukemia prognostic model based on m6A-related efferocytosis-related genes
Source: Front Immunol. 2023 Nov 22;14:1268090. doi: 10.3389/fimmu.2023.1268090 (PMC10704160; doi:10.3389/fimmu.2023.1268090)
Supplement: Supplementary Table 1 — The clinical information of AML and normal samples in qRT-PCR. [file DataSheet_1.xls]

## Sheet: Supplementary Table 1
The clinical information of AML and normal samples in qRT-PCR
Serial number	Gender	Age (Year)	AML subtypes	Diagnostic criteria（MICM）	Bone marrow collection at initial diagnosis/before intervention
Case1	Male	55	Acute myeloid leukemia (M2, TP53 mutation with complex karyotype, NUP98 rearrangement)	Bone marrow morphology: 20% blasts. Immunophenotype: CD34+, CD117+, CD33+, CD13+, HLA-DR+. FISH: -Y, 5q-, 20q-, and NUP98 rearrangements were all (+), while the remaining 7q-, TP53 deletion. Fusion genes:(-).	Yes
Case2	Female	24	Acute myeloid leukemia (M2, AML1/ETO positive, KIT positive)	Bone marrow morphology: blasts accounted for 31%, tending to AML-M2 type. Immunophenotype: CD117+ cells account for approximately 38.6%,and immunophenotype: CD34+, CD117+, CD33+, CD13+, HLA-DR+, CD14-, CD64+ partially. Chromosome karyotype: 46,XX,t(8;21)(q22;q22)[20]. Fusion gene: AML1/ETO positive. Outbound second-generation sequencing: KIT (6.1% 1740X), NRAS (20.2% 1873X), AML/ETO positive, FLT…	Yes
Case3	Male	20	Acute myeloid leukemia (M5, CEBPA, NRAS mutations, normal karyotype, poor prognosis group)	Bone marrow morphology: 92.5% primitive immature monocytes, considered AML-M5. Immunophenotype: CD117+, CD34+ part, HLA-DR+ part, CD33+, CD13+ part, CD36+ part, CD64+ part, CD4+ small amount, CD65+ part, CD19+ small amount, CD7+, cMPO+. Chromosome karyotype: 46, XY [20]. AML fusion genes:(-), and AML-related gene mutations: CEBPA and NRAS were detected.	Yes
Case4	Female	25	Acute myeloid leukemia (M5, NRAS mutation, TP53 positivity, deletion of chromosomes 5 and 7, complex karyotype, poor prognosis group)	Bone marrow morphology: AML-M5, 47.5% primitive immature monocytes, Immunophenotype: MPO+, CD34++, CD68+, Lys+, CD10+, CD117 small amount+, CD23+, 41.37% diseased cells; FISH: TP53 positive, No. 5 and 7 Chromosome deletion, fusion gene negative; Mutated gene: NRAS mutation; diagnostic considerations include AML-MRC, TP53 positivity, deletion of chromosomes 5 and 7, complex karyotype, poor prognos…	Yes
Case5	Female	24	Acute myeloid leukemia (M4, with BCORL1, FLT3, GATA2, NRAS, KMT2C mutations)	Bone marrow morphology: primitive and immature myelomonocytic cells accounted for 82%, consistent with acute myelomonocytic leukemia (FAB, M4). Flow cytometry: CD117+ cells account for approximately 47.5%, and immunophenotype: CD34+ part, CD117+, CD33+, CD13+, HLA-DR+ part, CD64 part + CD19+ part. Chromosome karyotype: 46,XX[20]. AML related genes: NRAS (10.8%), WT1 (33%), FLT3 (31.1% LOW), BCORL…	Yes
Case6	Female	41	Acute myeloid leukemia (M1, positive for FLT3-ITD and TET2 mutations)	Bone marrow cytology: 94% blasts were considered AML-M1. Flow cytometry: myeloid blasts account for about 91.90%, immune phenotype : CD117+, CD34+, CD33+, CD13+, CD56+ part, cMPO+. Chromosome karyotype: 46,XX[20]. Fusion gene screening: KMT2A-PTD gene was detected positive. Gene mutation screening: high-level FLT3-ITD mutation, two frameshift mutations were detected on the TET2 gene: c.2976dup (p…	Yes
Normal1	Male	48	Healthy Donor	-	Yes
Normal2	Male	41	Healthy Donor	-	Yes
Normal3	Female	48	Healthy Donor	-	Yes
Normal4	Male	30	Healthy Donor	-	Yes
Normal5	Male	34	Healthy Donor	-	Yes
