# Supplementary material for: Construction of an acute myeloid leukemia prognostic model based on m6A-related efferocytosis-related genes
Source: Front Immunol. 2023 Nov 22;14:1268090. doi: 10.3389/fimmu.2023.1268090 (PMC10704160; doi:10.3389/fimmu.2023.1268090)
Supplement: Supplementary Table 2 — 27 miRNAs targeting 14 m6A-associated DE-ERGs. [file DataSheet_2.csv]

miRNA	mRNA
hsa-miR-20a-5p	HIF1A
hsa-miR-519c-3p	HIF1A
hsa-miR-224-5p	CXCR4
hsa-miR-18a-5p	HIF1A
hsa-miR-17-5p	HIF1A
hsa-miR-27b-3p	PPARG
hsa-miR-192-5p	WNK1
hsa-miR-215-5p	WNK1
hsa-miR-130a-3p	PPARG
hsa-miR-130b-3p	PPARG
hsa-miR-199a-5p	HIF1A
hsa-miR-145-5p	ADAM17
hsa-miR-139-5p	CXCR4
hsa-miR-27a-3p	PPARG
hsa-miR-9-5p	CXCR4
hsa-miR-152-3p	ADAM17
hsa-miR-106a-5p	HIF1A
hsa-miR-106b-5p	HIF1A
hsa-miR-26a-5p	ADAM17
hsa-miR-494-3p	CXCR4
hsa-miR-433-3p	HIF1A
hsa-miR-21-5p	DNM1L
hsa-miR-338-3p	ADAM17
hsa-miR-381-3p	CXCR4
hsa-miR-133b	SGK1
hsa-miR-195-5p	SGK1
hsa-miR-346	HIF1A
