# Supplementary material for: Construction of an acute myeloid leukemia prognostic model based on m6A-related efferocytosis-related genes
Source: Front Immunol. 2023 Nov 22;14:1268090. doi: 10.3389/fimmu.2023.1268090 (PMC10704160; doi:10.3389/fimmu.2023.1268090)
Supplement: Supplementary Table 3 — 7 lncRNAs targeting miRNAs. [file DataSheet_3.csv]

V1	V2
hsa-miR-106a-5p	H19
hsa-miR-130a-3p	H19
hsa-miR-130a-3p	HOTAIR
hsa-miR-145-5p	TUG1
hsa-miR-17-5p	H19
hsa-miR-18a-5p	CASC2
hsa-miR-18a-5p	H19
hsa-miR-195-5p	PVT1
hsa-miR-26a-5p	SNHG6
hsa-miR-26a-5p	TUG1
hsa-miR-381-3p	DLEU1
hsa-miR-9-5p	TUG1
