# Supplementary material for: Construction of an acute myeloid leukemia prognostic model based on m6A-related efferocytosis-related genes
Source: Front Immunol. 2023 Nov 22;14:1268090. doi: 10.3389/fimmu.2023.1268090 (PMC10704160; doi:10.3389/fimmu.2023.1268090)
Supplement: Supplementary Table 4 — The IC50 value for 138 drugs in patients in the high and low-risk groups. [file DataSheet_4.csv]

	group	A.443654	A.770041	ABT.263	ABT.888	AG.014699	AICAR	AKT.inhibitor.VIII	AMG.706	AP.24534	AS601245	ATRA	AUY922	Axitinib	AZ628	AZD.0530	AZD.2281	AZD6244	AZD6482	AZD7762	AZD8055	BAY.61.3606	Bexarotene	BI.2536	BIBW2992	Bicalutamide	BI.D1870	BIRB.0796	Bleomycin	BMS.509744	BMS.536924	BMS.708163	BMS.754807	Bortezomib	Bosutinib	Bryostatin.1	BX.795	Camptothecin	CCT007093	CCT018159	CEP.701	CGP.082996	CGP.60474	CHIR.99021	CI.1040	Cisplatin	CMK	Cyclopamine	Cytarabine
TCGA-AB-2955-03A	low	-0.244764168224857	4.08799137181586	2.68120665938709	5.48378674235615	3.53064347048766	7.60363146906754	2.90748794455633	4.31547930156361	1.8141112747958	3.39483648208903	5.24837564154248	-2.85170010145187	3.32469859038099	4.35963262520136	3.72086723945042	4.78742508931333	3.2437411327431	3.48276177933861	-0.111818476493453	0.394566605385285	2.07690402360196	4.85512891594919	-1.4356941402902	1.6667605301499	4.4973341151909	2.45964536190661	5.87066701116194	1.04422443711453	3.99103834395873	3.50839068418002	4.69944230476979	0.850071391399235	-4.14292364087823	2.35984528223518	-1.02789155251699	1.95483603313237	-4.48896319501061	5.51894466696945	3.16024704197493	-0.103422779085256	4.64897806153662	-0.826012107873247	4.778537517234	2.68502210076399	2.64448041207221	3.59146797273617	6.70625690192865	0.65890239226526
TCGA-AB-2999-03B	low	-0.371348404860758	3.66016027692622	2.98543223254392	5.47752399441516	4.23430709416735	8.60567908534774	3.42236365796027	4.08537528379886	1.82077835279098	3.05387711191627	5.39747342928709	-2.85758400284386	3.49385608137682	3.90768088325044	3.71305150365767	4.93053828135382	3.11497003829344	3.42231108187481	0.286402596024939	0.36681063717216	2.92478948716476	4.52638216953829	-1.4473749212468	2.27417053073491	4.37815589062869	2.82542293873042	5.88146173394577	2.06554344735422	3.79547846282967	2.80605422147173	4.84831215432311	1.00558350429844	-5.09235729792025	3.06714949008113	-1.29075304435968	1.96152996675003	-3.58090926242716	5.52372955633376	3.39723028933377	-0.0921865403492879	4.45074260788566	-1.43392601616877	4.74110117322018	2.66102008367799	3.95002430303955	3.80105139297945	6.69596781109543	1.25762149421278
TCGA-AB-2849-03A	low	0.139295526112686	4.56770742997566	0.935075601387324	5.38562291878643	4.11540957238155	7.9795307296519	3.60259991137522	4.18417577572733	1.81117133109705	3.55456861120263	5.21594110467407	-2.69608713541567	3.37654802812201	4.81887625633641	4.42033469552831	4.32748593998405	3.40362926288613	3.48041164113521	0.414313895466409	0.360508981874183	2.33638406764444	5.42156615716062	-1.1294173464935	1.71392867206094	4.49038929921944	2.91824076946014	5.82001686851736	0.627791552037722	4.92536362221508	5.39561104105394	4.92320724962931	0.878324918027833	-2.80589081898023	2.85390554059312	-0.72542268824133	1.64922108230529	-4.33295830025768	5.47903568609112	3.9398955776086	0.00257764901602719	5.05617355141323	-0.467722856714918	4.81404789427636	2.78786234160795	2.94419126146792	3.93407203245188	6.84351646836558	1.63428844828038
TCGA-AB-2966-03A	low	-0.456432114048956	4.08437742732973	2.70972055855052	5.41719957816928	3.78984166187676	7.90532113001613	3.49620412551722	4.25684475368539	1.79833229809887	3.21087840597595	5.29001992635817	-2.86330496566288	3.41034274594495	3.91450398362188	3.96031133031206	4.42193557450743	3.2259411075159	3.49977600731192	-0.136536798050233	0.386889833604945	2.01108942197684	4.92849614450826	-1.46191036958267	2.24129286405206	4.47687390689737	2.61964606887351	5.8473961316459	0.942843604414522	3.99899016948825	3.52502580722099	4.83377747706314	1.10965145878448	-4.41439263391069	2.73792227471306	-0.997152463142715	2.15764751617262	-4.76802117586991	5.51279452862729	3.36599841884281	-0.10253413139696	4.66615955794535	-1.14809916099301	4.77789105367635	2.69636010399285	2.64342092629866	3.6451020403733	6.71495818987408	0.756141747162451
TCGA-AB-3012-03A	low	-0.568630419874945	2.99379253846209	3.04792352202879	5.52311207529424	4.4433547444072	9.24071303967842	3.32674036939087	4.0169157910668	1.46669925538973	2.96832212239392	5.47474778710161	-2.8945613423372	3.38812174119109	3.29846485137688	2.97692108219474	5.2114179892249	3.07562696671562	3.36715219459557	-0.256765828934451	0.376348136351503	3.06374336035943	4.14085350477811	-1.53564614196722	2.75012496396197	4.27990726363487	2.83827748113721	5.93093589888889	2.30393820665041	3.71611049963259	2.42866170881369	4.949112147801	1.08193935539249	-5.40727565494989	3.40217401620797	-1.42999538686776	1.86768297891959	-3.16153752284703	5.553183233861	3.55980518158613	-0.115329075700111	4.25225260030654	-1.80761663043232	4.68632634743	2.6511046820921	4.08927829958116	3.68461307865551	6.6694451783567	1.16741981912993
TCGA-AB-2897-03A	low	-0.540581657776447	3.27432787196235	3.13810993131247	5.46440374410596	4.53258370103381	9.02462891540567	3.63599845299509	3.9633198960701	1.6277393810818	3.03182534653592	5.44329263955188	-2.85690660193357	3.50627178343864	3.21503141477984	3.41097703372889	5.30740470687475	3.07010389166482	3.46720928829509	-0.0493439102124116	0.42341103105339	3.32586367377543	4.49522591772852	-1.62304523523349	2.4857924164041	4.37602653185012	2.6405292596065	5.89774855656977	2.41825316450514	3.79388211298483	2.41230734606418	4.97455036838543	1.2784259518957	-5.40652612005214	3.23375664627196	-1.43891853209537	2.24756853669789	-3.20847113869836	5.59693750547168	3.37549190286923	-0.0733742983879351	4.32536432772011	-1.65108440026318	4.75072623999431	2.6620825327629	4.11019640881632	3.62157684257829	6.69258641456734	0.965161986551538
TCGA-AB-2982-03B	low	-0.622543843411338	3.25508107308695	2.85533275168273	5.48255774708393	4.39159567651881	8.78298121672333	3.48132977514122	3.93320811650571	1.4021739529322	2.95727636003173	5.38772416835677	-2.84275126277098	3.44192730865629	3.29871897695864	3.39112286411877	5.00122229596558	3.16968286092405	3.41865562111385	0.273747114541483	0.382897378803862	2.8665441056228	4.4407601078503	-1.51927713160429	2.35606794526563	4.37672044284343	2.74098710621226	5.90806369176303	2.12498242190044	3.59287398357406	2.30376118054187	4.94785461256635	0.697380353086184	-5.66544539654186	3.38174832260577	-1.34233113219361	1.98316347142252	-3.46555046059857	5.55503349176814	3.46060969199031	-0.105730200966887	4.265222211887	-1.65330493895897	4.75061348026469	2.68553637959585	4.01058456281929	3.69263821938967	6.67959605159349	1.0829771502767
TCGA-AB-2991-03A	low	-0.668391966328849	3.38381407344352	2.90266772556981	5.47063462867764	4.51163070902079	9.0072624513848	3.58551302471015	3.9661942199116	1.63008631535379	3.18350349342021	5.40007411761606	-2.81371304757206	3.36634474902765	3.31449660906901	3.37282317597877	5.17058500187598	3.16679144064766	3.46161106805629	-0.182278722088253	0.439319148958344	3.00599763366835	4.39236483231	-1.57187515279534	2.62078480102974	4.36465907370104	2.61504301914485	5.89992904289427	2.46014714307841	3.86256264491913	2.64003004556698	5.01046172519778	1.53259571474827	-5.124176284356	3.13018148816938	-1.29565513080106	1.89088746678179	-3.5296463988173	5.59590772226316	3.58193763378729	-0.0800533884736563	4.10471110531419	-1.83818371808011	4.75302614142269	2.6960541906741	3.936313016754	3.76419584778052	6.6895201692732	0.808704723021444
TCGA-AB-2919-03A	low	-0.549813119691074	4.10309949270874	2.98870180065718	5.34732932398181	4.01874114314388	8.58717971670345	3.73482985203424	4.092953745241	1.54638235434876	2.74942644797345	5.24853902816997	-2.7890985972793	3.26654714118396	3.29217626399845	4.44130866666821	4.73509665198019	3.30484803470371	3.58411741960506	0.499563928647438	0.407229807027258	1.88105099978424	4.77906959842923	-1.58147358893445	2.0615735445203	4.51481141955198	2.41211840197639	5.82938750082433	1.22114619905806	3.98157400700432	3.47091206528097	5.15606659581711	1.06752312769659	-5.34677502628001	2.66525819168981	-1.15294442787793	2.91406137565138	-4.12054418518259	5.55786787915595	2.71390007942766	-0.103767404603232	4.59654205157953	-1.24648794185338	4.84193940714122	2.79550889736479	3.70379586826707	3.45555068513116	6.71473452254902	0.858809466825067
TCGA-AB-2808-03A	low	-0.540562260868517	4.11710231096056	2.78779967360673	5.50920958066589	4.1401096501526	7.62889872321695	3.21157716025795	4.2733439298871	2.09641196625442	3.50298129054771	5.2953912875075	-2.83329373782246	3.44276182964743	4.15458540319218	4.1700887956188	5.03520465763984	3.25384461676006	3.50386565045838	0.226620198707271	0.418011525190781	2.26675502754503	5.14216414645174	-1.51258862064325	1.94929118525081	4.46278551154061	2.55010352523314	5.87351705914481	1.00163848256505	3.83278964770751	3.32767134649113	4.73686985157107	1.09407837659038	-4.56272928000846	2.86080850894437	-1.06873368929116	2.07559689246879	-4.30056286612208	5.61198377348558	3.1979542423082	-0.064799531104069	4.47508709410896	-1.24714252613978	4.7923642801436	2.66983474642436	2.97241979768943	3.76975009220308	6.66203948780691	0.726016374758573
TCGA-AB-2872-03A	low	-0.247918993821448	3.63241415345125	2.76213849282874	5.41245678051594	4.42368044329322	8.72128554472734	3.55938413763116	3.97541952763815	1.71955319717448	3.4264045684847	5.40003799007997	-2.71538394990177	3.5114750273553	3.97825639634237	3.58791518443086	5.52180870705028	3.12497778434325	3.47476633713816	0.0772171189427011	0.495488139745625	3.43490161116277	4.70358335376097	-1.53695719124329	2.33499720460481	4.41617179706909	3.01363572004056	5.90177694629863	3.0866443533165	4.00282624962877	2.73324039765793	5.02189217565627	1.58939088217756	-4.90594855870132	3.03322712694569	-1.29366841439011	2.43700011392324	-2.68628937293198	5.56931900382342	3.58130221272949	0.000844621687744684	4.45103270284701	-1.62255926751989	4.77771779358015	2.69378824466251	4.11122943735893	3.55798439782717	6.7278790073742	1.450762404479
TCGA-AB-3001-03A	low	-0.61748452476306	3.37088217817285	2.87399133137233	5.47613644514895	4.62043585190477	8.92798455952649	3.53034012746743	4.05044324787346	1.53125824822641	3.05011470244643	5.42857718906293	-2.83741804982065	3.40816461263914	3.58014601222669	3.45752611881167	5.10384551339436	3.105645161053	3.43707653375084	0.0871966248222167	0.420108197869672	2.93070248627749	4.37128943513336	-1.56380271704156	2.60624487518967	4.34035125212637	2.88503370764815	5.91699572726316	2.32697783124754	3.87539377446593	2.60442630896175	4.99820360816861	1.31341366479355	-5.0454515514232	3.21664523594602	-1.32566224046781	2.01234405768006	-3.21680668221709	5.57075360346745	3.58230796394272	-0.0733663254577692	4.23985703224525	-1.74543821190313	4.73304175709302	2.67485393617048	4.01603485084574	3.67662181749422	6.6980122306779	1.26885675185317
TCGA-AB-2814-03A	low	-0.172363213123272	3.99371503173256	2.94405159189057	5.45097586467512	3.99777175461886	7.87550995091402	3.61440680136852	4.20963640634672	1.85794402163078	2.89140924817899	5.34050336201449	-2.9170752734814	3.42938488080733	3.7547549944413	4.23425041844248	4.74954688391116	3.08618437631233	3.47542452551767	0.214392955735822	0.373183942948935	2.25851492537538	4.82161360165511	-1.44922291775506	1.89954014361456	4.42853842877718	3.01227548732871	5.84536406522975	0.917363661933427	3.85511742606278	3.38049195535246	4.84590378684017	0.758005801376388	-4.23728111459882	2.53753072556319	-1.1036301063364	2.02378325400741	-4.05994526353632	5.54737438746493	3.09351431219156	-0.0860194164241106	4.72579305475896	-0.860229924701834	4.74466485755015	2.64420515849219	3.13530871752046	3.58170893839232	6.71408219814672	1.06707196148718
TCGA-AB-3007-03A	low	-0.545648264650208	3.51472993666786	2.99020350625701	5.42443484138376	4.19279928508672	8.79025594244051	3.62406679472954	3.85026992615044	1.66010745223251	3.13308704402615	5.35086090564523	-2.8114156636384	3.30279944100706	3.43279039355741	3.86781740029117	4.91081358258373	3.19016034906553	3.47380895342883	0.324811762720043	0.363304303539214	2.75911043169824	4.60548441416207	-1.5749451808987	2.01054367221207	4.40745364679655	2.70990882481822	5.87014773606544	2.56044466740304	3.78043948265627	3.04510921503671	5.01892789967565	1.58931316804785	-4.91504871081118	2.9207078772495	-1.23527708393888	2.1874804494573	-3.51947063746956	5.58011001765114	3.20266834989106	-0.0802092639644201	4.17922014175697	-1.45522644311966	4.79050126276242	2.71715660275369	4.01131789219462	3.52306646548982	6.70224046342789	1.08277042970408
TCGA-AB-2980-03A	low	-0.851258703996242	3.15742010021485	2.33905025991798	5.53914929160201	3.75714066320797	8.46591342516601	3.51276915458501	3.9930970426166	1.86679750838633	3.5168871387118	5.25733636892585	-2.82046232808938	3.31848776833596	4.25076591406302	3.50361467591825	4.98522601451826	3.44750763288271	3.47682359997151	0.285991310163853	0.354522591530454	2.53422298785754	4.74595833076209	-1.514591441024	2.06693491605296	4.45205330437352	2.20331563237909	5.88930584269816	1.2333843873057	3.60430885007791	3.0419115796403	4.85922547175149	1.19852771381175	-5.04414525778128	3.3156509048029	-1.06106526383333	1.64858806721143	-4.48635790125155	5.59213730682374	3.16353130725633	-0.121159420967031	4.15335254577928	-1.40349700376905	4.81001316147657	2.75438085640793	2.81558653815004	3.71874533799145	6.60891917445011	0.479635910966674
TCGA-AB-2874-03A	low	-0.867961362940437	3.42538058044234	3.24003493716921	5.46055339249896	4.00793717572285	8.16609357279737	3.39946380248157	4.22202758307378	1.82356552951233	3.32999647027626	5.36550828193122	-2.90015831616332	3.2098599347262	3.56595930297955	3.2853294784918	5.03577849228173	3.14074760430972	3.48774637856507	-0.318054644575749	0.400022083975267	2.15656525303562	4.75791311881812	-1.72736481780839	2.37339842289359	4.38695489626496	2.57494665464007	5.85112077098636	1.05224130866306	3.71076629689196	2.83427749649562	4.9434544991372	1.02476238704264	-4.91068107479018	2.99981417246203	-1.19863738796277	1.87693608606907	-4.36186995045635	5.61544558792769	3.2321777522771	-0.103969997861041	4.20001984014117	-1.67507353827378	4.76778698505711	2.66238837855912	3.28849625127137	3.37493976456903	6.67234900866212	0.0134272075951936
TCGA-AB-2822-03A	low	-0.347054576112861	4.02864074139033	2.90344540266773	5.43542091548757	3.73484753211777	8.11103288121193	3.38172816494754	4.08980732796849	1.61496833307205	2.91649149585502	5.28454802215059	-2.88074202347478	3.38729017960153	3.19297862591725	4.13097311966586	4.69249716052137	3.20554656516954	3.49178551509967	0.112582856477746	0.341711326903337	2.01906203526447	4.78297765647034	-1.45515604346601	1.89828441663285	4.4607943893482	2.89986305848572	5.83220316228019	0.42692947690945	4.00068401941269	3.60544698629725	4.91947890271504	1.15561547202405	-4.36285234571163	2.478593885047	-1.08068012908531	2.11797203988285	-4.46433376448157	5.53200205318675	3.1671364217641	-0.111897354131282	4.76759966710314	-0.786836466646252	4.76839387465591	2.69865340653811	2.94966050528125	3.69715261484144	6.70721201426998	0.591740301021046
TCGA-AB-2876-03A	low	-0.638470958330529	3.77507582936254	2.99410711329194	5.52804893494698	3.91917275573148	7.71773385888805	3.0973634131465	4.26217241252078	2.10025135343598	3.47771973382473	5.30073316029636	-2.86385948788592	3.43752300461585	3.71822123202431	3.67977511120201	4.93564262687691	3.20777082524387	3.48838733548952	-0.154912958405387	0.388495883799988	2.26683313619396	5.07370264665274	-1.49296219476917	1.8620351854256	4.43135976829685	2.56127766678065	5.87021852096969	0.857797408365528	3.69140653398047	2.89086499629412	4.723151800055	0.99066570390719	-4.76611677116505	2.82048444637484	-1.11290097525051	1.91124914530307	-4.80076095962536	5.5763735945089	3.20803391675865	-0.113082146566731	4.49976136198462	-1.16138014208529	4.78888223119622	2.64745807648252	2.80044734946697	3.80457811957022	6.6876358533475	0.361280898506037
TCGA-AB-3011-03A	low	-0.736046083564667	4.13505681456037	2.81666312730216	5.38125580911885	4.20303066608056	8.43011108163314	3.52608521111415	4.08737067514417	1.69536768514502	3.05480543947683	5.27186481537414	-2.7688654541929	3.42414124820078	3.54988915405784	4.29089296947871	4.88502687272715	3.29955034509678	3.59231934108208	0.402044841123034	0.448686799655132	2.31655501436408	4.73737971161213	-1.61218968531165	2.28421642966835	4.48959427170774	2.41377009966066	5.84056730554019	1.6421939520619	4.18202899097135	3.3594870114172	5.13514047954756	1.23188201707819	-5.13921645013472	2.94633183912431	-1.23746532648912	2.78436264416585	-3.7514755957964	5.58401332892614	2.85510637227908	-0.0363550494713234	4.63887071992305	-1.35064816691001	4.84110597621785	2.79311696599446	3.58407654010607	3.59960581764946	6.75099780617127	0.966788405470247
TCGA-AB-3000-03A	low	-0.695745811065199	3.68383090284892	3.31204282902988	5.415816726184	4.2558550835598	8.19112999194778	3.61588375267393	4.17281731803396	1.80320995852136	3.27750051701984	5.32455301604761	-2.8206811799389	3.4568314492601	3.00568467714937	3.992417597782	4.91713812311708	3.12670158181817	3.52611941380189	-0.0412764171458999	0.441865269220748	2.19095854492461	4.84298372745925	-1.69186176434396	2.01188592378268	4.48487184500755	2.55086168849502	5.89115064976978	2.26601363668244	3.59240573899966	2.42397388785875	5.01934017706409	0.967075587441256	-5.54100044032933	2.93242495551429	-1.19328987874192	2.64502127286161	-4.09483637875814	5.60624041741974	2.9868257001507	-0.0994157447627755	4.27477255777182	-1.54058235764644	4.81743898443558	2.68577616179849	3.58573432171026	3.47986509354493	6.67912328585964	0.645544691552147
TCGA-AB-2867-03A	low	-0.700349581871144	3.9313045113903	2.8972648910467	5.520099082885	4.36352124149842	7.95590076848618	3.07781969062017	4.31099122038342	2.05072875289678	3.38724065346558	5.38681414365075	-2.87116969013424	3.603458408774	3.78453937710822	3.81939350740435	5.13623098207736	3.11173405123628	3.45291254641386	-0.345262480437847	0.420521080780119	2.65261719311165	4.87642317153427	-1.50801616100071	2.33292968374361	4.38144391178968	2.64361659246547	5.89307879724846	1.12403294495065	3.93196322647135	2.925308190177	4.76752207996619	1.0388155478501	-4.65310578777234	2.82410779492482	-1.16385758070975	1.78109529013953	-4.09056444237858	5.6004863905428	3.4480878676245	-0.0663922853958825	4.43331034306863	-1.58061132160631	4.74654191791876	2.62178399860727	2.98015706373495	3.89120821679653	6.70951452119049	0.558468562011274
TCGA-AB-2840-03A	low	-0.80377578857561	3.38495079506993	2.29881249691748	5.43046143551387	4.21018854000379	8.52407034866718	3.65510997238762	3.9655792163351	1.80523030006963	3.54500661811349	5.29785808611434	-2.73277548842063	3.47001268707272	3.97158158070968	3.89272550586773	5.14348422204744	3.31343518650859	3.49648466145999	0.469515662516004	0.446129909067229	2.91831759530762	4.95653025961406	-1.60537382040533	2.07443420373556	4.500755043749	2.35695849611727	5.88137911276022	1.94348962435208	3.75065200010366	2.75525803410902	5.01946321381981	1.29806579469648	-5.33831258246318	2.99915407809146	-1.20207878467255	2.49933758532538	-3.82842293218857	5.58302866991161	3.01272198250697	-0.0219753848700801	4.24050315291636	-1.88032262966057	4.83925777580076	2.75833574351282	3.5207697652105	3.38986192848672	6.6881040180304	1.19401598365375
TCGA-AB-2845-03B	low	-0.815916024369266	3.77746080112189	3.22751729703815	5.4497785897639	4.23861177146655	8.04845996324132	3.57098421646412	4.17929437380496	1.82244362474294	3.2448211282571	5.29456042411995	-2.82963528842851	3.40004045724308	2.98599291922109	4.01804788967043	4.89814339644302	3.18583539070308	3.55085996467963	-0.136378607583806	0.418527236149915	2.13307266157585	4.93385357301458	-1.70299443334048	2.127776556427	4.48678349915463	2.30857014610862	5.87180545010872	1.7037232860519	3.5315289498046	2.39464388183442	4.93906808013634	1.00048971299992	-5.74935334529847	2.96707970288945	-1.23347188576858	2.41748760369226	-4.32937302367513	5.61910720049753	3.02235126747855	-0.131198253112903	4.27521298341117	-1.44125264338834	4.82723617801029	2.68931409622633	3.43640228702556	3.55431593685219	6.66505730988479	0.385809610908521
TCGA-AB-2990-03B	low	-0.663707325625929	3.7056229897322	3.1075556249999	5.39655593081729	3.93257895469396	8.40715881655446	3.66723139330495	4.14074583560184	1.91247181426233	3.24784245439478	5.29522789405685	-2.77123950006926	3.40835569194284	3.62846655860303	4.15131570078093	4.80940913781104	3.26799025090425	3.57014661813918	0.185871304785177	0.438609453603667	2.15426420072388	4.85326141569109	-1.61535981341856	2.22241812129732	4.48218317821726	2.18943586293494	5.857276086032	1.45313044799945	3.72324089485607	2.82878167860824	4.9702705114781	0.972138261400746	-5.45135827903584	2.83286140597353	-1.23177611146339	2.1230750444891	-4.48934384968236	5.61784431306567	2.90342699399557	-0.0860458554614585	4.40715984249634	-1.47555186992233	4.85771911811199	2.73757929372158	3.30701586737537	3.6768159598945	6.69540688085317	0.383734495708024
TCGA-AB-2984-03A	low	-0.91181343679431	3.01557708515216	2.54464689228168	5.45785968128486	3.58990383341075	8.51769158909013	3.36111661187309	4.24439873853198	2.24321274421391	3.40896172317512	5.42943169008711	-2.82936220943524	3.70259587905368	3.79564177635136	3.17812259699442	4.6991857059621	3.10515209551018	3.44018554558258	-0.541427469593401	0.33161750879367	3.63072014699713	4.80000960032672	-1.37371068249171	2.36814667312412	4.3877065438646	2.58853140338003	5.92952051146029	0.835588420992014	3.61505671201286	2.53174769388246	4.92455218751512	1.28495050720039	-4.97696803372431	2.95379865275148	-1.34230807280498	1.66076817043963	-4.33748196081739	5.52166498495878	3.66806142790577	-0.0758154738951546	4.31144519787543	-1.69807885787358	4.81216065927112	2.66914168299881	2.66034967684598	4.03314651267713	6.72334470891162	0.316885069899818
TCGA-AB-2863-03A	low	-0.495256865516156	3.74253047442025	3.01792208677462	5.48034926779744	4.00024007545163	8.05092946650273	3.36106911053405	4.224691854236	1.85750672607325	3.21583220640437	5.30050378136785	-2.87509171831972	3.54705798065265	3.41902565258138	4.13626553566415	4.88520721516398	3.27833156601558	3.46986053363652	0.0351455408100652	0.387045599491939	1.85924265257626	5.10882856716152	-1.4752428400298	1.93472852293638	4.43680275776581	2.55855462007988	5.8607685930182	0.488147748709261	4.00741840736862	3.71907536874805	4.81669313676862	1.6152829783245	-4.29213617048246	2.69266776782635	-1.01210781997451	1.81094777386414	-4.63506608251364	5.62699470155986	3.30188527411736	-0.0897561600578776	4.37315109810611	-1.12887192713641	4.7658648622551	2.67919308683475	2.53388293689002	3.72460109199092	6.6284792085996	0.448807714683599
TCGA-AB-2862-03A	low	-0.751214632686085	3.11633954224242	2.93284000788307	5.42975272258601	4.25218597296509	8.78802849453639	3.78190054397361	3.91184794995529	1.59511854051902	2.96419109002678	5.37364457281227	-2.82114610794192	3.42151376288271	2.78140324030928	3.49701984058022	4.92904963034906	3.14059772487336	3.51782090862538	0.101781074317136	0.390667810048505	2.68876224665301	4.49895742845553	-1.70513920876785	2.27776983409727	4.40647359122327	2.41455312418525	5.88649698152933	2.47050425132826	3.57935861730872	2.150201597848	5.04788058846673	1.11578259367541	-5.89648044902294	3.09535374987302	-1.36899163341527	2.3769670642619	-3.47039338082874	5.60914628235504	2.99300142741683	-0.118484676643983	4.17044795875341	-1.73660359949941	4.80613292597513	2.7113436417562	4.01692996761907	3.44636946442862	6.6594380845033	0.827744590249457
TCGA-AB-2877-03A	low	-0.590973991365415	4.0731576997985	3.1044932874401	5.43495900062929	4.20081113497061	9.00782753809746	3.6856795831322	4.17460538606936	1.72488214404534	2.96221743084923	5.29522897740496	-2.81368253363735	3.43947990761683	3.154520838526	4.19983371832531	5.05311051210819	3.29081839223733	3.58821229268031	0.517881584774082	0.428562339438557	2.17049616163504	4.63454395959495	-1.62020929557507	2.37464416578481	4.44642080711545	2.2855682549325	5.84448825284294	1.59800149342998	4.12382990947091	3.49975523637662	5.05206247085142	1.16773981076785	-5.39563609698126	3.11871371766313	-1.22506628482592	2.74763508641602	-3.77767417018111	5.58081211566627	2.75847584303976	-0.0789612688832912	4.53278389383001	-1.22515695998621	4.81710668958687	2.76799076534692	3.74134637361764	3.70987519381866	6.7254123235406	0.768264910948336
TCGA-AB-2917-03A	low	-0.429185037526784	4.00572212815269	1.80241437256849	5.46731297309768	3.88513369989084	8.20051807786136	3.53212986034371	4.29794493939259	1.95532535863823	3.71322690703909	5.22972402367277	-2.78687593271189	3.50748281323276	4.81356989894439	3.97086858005725	4.65944558854089	3.35374829361992	3.49630896953942	0.713802329154137	0.354891407932583	2.70795413785345	5.16342728184656	-1.40660680705882	1.7016314360604	4.52220928597092	2.90000799646156	5.82859678588125	0.719857811795848	4.39178229553316	4.3787944539942	4.81953808308438	0.972898866656756	-3.78514457401151	3.11130977699765	-0.899007731513222	1.95891589277764	-4.20278652804596	5.52586976322017	3.81966258427083	-0.0340495188765235	4.89250719432609	-0.707699672810167	4.79467052826252	2.73374869610842	2.76731753255523	3.58344382550078	6.77058181152143	1.28097216849472
TCGA-AB-2806-03A	low	-0.472313994157962	3.89113769205964	2.87948976517164	5.50661883953678	3.83951803661358	7.83661010967037	3.48445952283064	4.19833779353852	1.96775170869322	3.22310969584088	5.26697517047641	-2.86265047562196	3.40073772746625	3.63089891790014	3.85867354438727	4.92518590344392	3.28159103751553	3.53288976841855	0.00419851097659496	0.372817863227647	2.05678128648372	5.02824792835303	-1.49887809801087	2.06827642933155	4.45075284086096	2.82850199773449	5.83247842576056	0.571307269529713	3.93226681282516	3.74406553441327	4.74098704546229	1.3465042050025	-4.36122175561937	3.24593782046463	-1.01632303643548	2.01695626284983	-4.19930714246048	5.57907922971016	3.3744675416841	-0.0974015761343887	4.43278912812385	-0.856661893000778	4.783309462803	2.70490657768909	3.15811847465316	3.58753115705943	6.66000060561464	0.556610437666186
TCGA-AB-2992-03A	low	-0.641379792902764	3.61856874717975	2.76001136713392	5.44662871250231	4.65893675905886	8.1506351487299	3.20555591601999	4.21694900967185	1.89439392003915	3.28255114160541	5.43913391754346	-2.77048237956611	3.53949477457592	3.75111865635701	3.35135089151008	5.19296053718269	3.05136299372124	3.37431470384521	-0.266243834811046	0.5207616689175	2.77839271867686	4.76748991327296	-1.59285102876923	2.68670911325869	4.35210284575887	2.960214287696	5.93750834214472	2.09987924001822	3.9069479119877	2.41246814881114	4.97820641845849	0.728177389765797	-5.25423112225201	3.24970712001642	-1.30537334917052	2.10786932230329	-3.03425991215544	5.58662151239706	3.53331440351455	0.0052382339309025	4.32664327419761	-1.97949570910102	4.74618615667232	2.63800277788326	3.772203027748	3.67282889068125	6.71719645928595	1.32786395309166
TCGA-AB-2839-03A	low	-0.567032113832937	3.78166336309549	2.99683426629219	5.48866978324692	3.90646309414009	8.02950410373697	3.19874236883047	4.26316032031358	1.97289088410665	3.17002684887857	5.3253095554712	-2.88077344545865	3.49713616277901	3.6315250682056	3.74549957626714	4.9550531243329	3.17348240959687	3.51453817742152	0.0679408130758574	0.397866977020718	2.40722074859666	4.6560234167997	-1.56772108663964	2.02699947459744	4.43419010422856	2.61706194991348	5.87457530530079	0.834115234312229	3.86987722650982	3.31768741871763	4.84153641446103	1.23750961634043	-4.7146763173021	3.00218099093653	-1.14793337018646	1.9582322074659	-4.23132793706374	5.58495349363499	2.92963612657931	-0.0974572817248456	4.47995544065547	-1.08405373412293	4.77129678328145	2.67029239136566	3.14998018553195	3.51640994670114	6.71005931032044	0.576301599361781
TCGA-AB-2959-03A	low	-0.20885313684986	4.11733921496563	2.2622337680597	5.44102305756145	4.02587734934989	7.61826194968485	3.23190314339131	4.24497608055134	1.92349430131327	3.45402764976746	5.28581127714906	-2.81206088685381	3.44200711524581	4.165249167144	3.85498015758178	4.72652161895257	3.22741358896457	3.46363773308158	-0.00277846435820805	0.453011533016158	2.33158710253432	4.8345596600452	-1.4019185791581	2.06005342784363	4.46475843592044	2.67926160674549	5.86499795100275	1.04966553746652	4.20825769485997	3.72334867805678	4.78024144986779	1.02432960205558	-3.96578556858044	2.79275224913522	-0.99267677183651	1.92306684040608	-4.4163125876957	5.5304407231056	3.56710767838522	-0.0436305013116565	4.69115836746978	-1.12981744742649	4.75936470761012	2.686343958729	2.60979948199041	3.75846071160603	6.73448920910324	0.884835117425117
TCGA-AB-2936-03A	low	-0.266766507827005	4.3035193471631	2.71063978914865	5.38709987597098	4.34425963182456	8.00490613722315	3.39171990530954	4.15428925328393	1.72060538694847	3.06761094706916	5.3375740231021	-2.81362339140633	3.59404742627142	3.68281271090301	4.10233559964134	4.80241862522003	3.10671544528305	3.47968617992961	0.496604385742252	0.465880418804301	2.31295364724162	4.64560681599967	-1.48397604935351	2.25662159634308	4.47168452136908	2.92337303056812	5.86964121891341	2.01349774043286	4.10316105402786	3.22193081757356	4.95627204748114	0.869991548974816	-4.63251663363434	2.73471210965209	-1.11261917655311	2.93004978369114	-3.48682961057589	5.53828705203296	3.55698372833325	-0.0354741159825007	4.62816160046052	-1.33163496000638	4.76890553933756	2.68819685371418	3.52526572559214	3.74569931067804	6.77037039229186	1.47772515061839
TCGA-AB-2894-03A	low	-0.969324531100793	3.4472025995308	2.85625734835411	5.46876337285645	3.42517600404147	7.69143570637351	3.77956565328602	4.15740577225585	2.10874735960575	3.49741267759834	5.25748782332493	-2.80315697201915	3.17014258403783	4.01283948740573	3.70641427369392	4.67573706392397	3.28145799599456	3.56821072125325	0.282949651546287	0.374282238609503	2.44162282295752	5.21217625353531	-1.74581389623481	1.90021639516994	4.51744471881763	2.41237339654627	5.82647976057101	1.28295945080748	3.47725543034996	2.63416738540607	4.80751586275997	1.23096043533788	-4.94343275888481	3.20790719035152	-1.126950433058	2.28758244692946	-4.06634596004837	5.60084586699423	2.91517796934762	-0.0872462900340016	4.0751804134672	-1.52153534172844	4.85747070562372	2.7198039314979	3.33744755717641	3.25529963584212	6.67279862192978	0.160677017149053
TCGA-AB-2841-03B	low	-0.696361720829915	2.8258688304671	3.5204154004593	5.44386744740313	4.6470185013442	9.36454474507447	3.6147961307168	4.15866454710032	1.80913554770864	3.41958158556154	5.56898011801689	-2.81055305735806	3.9184745206463	3.16524880640281	2.90255978732519	5.66422739258323	2.86922486969625	3.36505466145106	0.0578006008006282	0.517549725621662	4.09505617818033	4.34445787858504	-1.7150957564579	2.66183877062822	4.31454323648638	2.80337472845546	5.99403213619159	3.82265960119787	3.65996655328678	1.56597977624859	5.07753909883515	1.45298146048045	-6.17493682445035	3.25916410259882	-1.56495601443975	2.45384724703575	-2.42149405283419	5.6045746789296	3.67012032637193	-0.0132626146987436	3.97078540786302	-2.32059208624569	4.72715545124249	2.61140252103857	4.65553199153635	3.53793390309365	6.67629632945194	1.60052391057819
TCGA-AB-2883-03A	low	-0.360535863688209	3.28586383551707	2.38853292583097	5.42273959446988	3.61932354834837	8.95349864807547	3.55206713449106	4.00334058421261	1.85398812749758	3.20693773747103	5.35837187133933	-2.73760842217486	3.51560076563863	3.81686912680898	3.5927356520085	4.54733608233436	3.11968818807324	3.45633912819713	0.179295683013039	0.326200263580517	3.80948642215525	4.7796330454797	-1.51940977158231	2.07821916661149	4.45850077394529	2.90314306743258	5.91982039949727	2.41549185355869	3.75003407278761	2.87174836979605	4.9481997295347	1.71885624773453	-5.17935564071133	3.25448346966281	-1.28079441623406	2.0240480698163	-2.6330941421073	5.56547499282767	3.92006637275757	-0.0569006843077666	4.6122256959859	-1.2212446077587	4.80498207899327	2.69388521920334	3.85408129039951	3.53450867972045	6.73904212513022	1.89723287340787
TCGA-AB-3008-03A	low	-0.849319573523808	3.43748109284574	2.81017463078038	5.43967046138109	4.25509018117686	8.21596640283859	3.59452692965367	4.16725617114606	1.86491281647639	3.33767458797717	5.28340914491773	-2.77556642962276	3.30621781676885	3.28003894931078	3.81244381610904	5.06432634143242	3.28194788456911	3.5647941017958	-0.181892134356424	0.460640122413084	2.0879236552207	4.81819278871017	-1.69740619214545	2.336069923553	4.46657181016664	2.32439397652634	5.90301364817014	2.08484817923038	3.63151135584282	2.54296940702754	5.03768839454173	0.96645081183132	-5.47314626470936	3.15312426403251	-1.1721083658146	2.43098574829008	-4.15566729980957	5.61568161055317	3.11189970538555	-0.0893754203624351	4.26001952475513	-1.5416050327864	4.84219756034266	2.75147432944832	3.35436848520049	3.58494271852824	6.64468836632125	0.768987095252923
TCGA-AB-2818-03A	low	-0.748378581750028	3.96036188011349	3.55529809541011	5.50343404414922	4.47886127598079	7.80530889077118	3.08952726711342	4.47145672411753	2.04992043937472	3.20235050374133	5.45765075614507	-2.92599078986006	3.83451410257329	3.56466743993289	3.94932898170359	5.20168829820587	2.93024255174356	3.37956297395438	0.334140449236653	0.427811915341507	2.81263678368291	4.68255373405199	-1.63522493736158	2.14705532455695	4.40248985352022	3.04895901802954	5.91304651431526	1.31451138398246	3.86902416356494	2.68795262116075	4.82831061816555	1.05833056270891	-5.52114544598253	3.00966963742895	-1.32316618372142	2.64901094445758	-3.41566120198815	5.58401146119895	2.99371138825312	-0.0294344740815582	4.32066025097966	-1.69336181213257	4.70486674503053	2.56892730388282	3.6462339726042	3.66889260305989	6.70774202070622	1.10765710065924
TCGA-AB-2880-03A	low	-0.59609408484219	3.78219253504968	3.29756504382544	5.44173564575593	4.48697043417106	8.23726938609411	3.45340864796206	4.20390158184492	1.83719552824402	3.29353902505113	5.35519302698335	-2.83702006650928	3.4179519171179	2.98564291539045	3.72866476890848	5.19739456538563	3.10011895280125	3.51882289560128	-0.247313415729701	0.466153628551312	2.30470851607528	4.76402492578554	-1.69620307173301	2.15490522967589	4.45810425784181	2.29913724533261	5.89009469157397	2.06489327535876	3.80288663977509	2.68440600227838	4.97560286147641	1.15024229470165	-5.39737848115598	2.7543107449649	-1.24380875500861	2.51314852627058	-3.91870205905488	5.63453863934165	3.0525868760047	-0.0878499151434076	4.24858451392953	-1.57421200226614	4.78957570501589	2.66708107475076	3.53458094145931	3.54028563688985	6.688511936398	0.473301561525201
TCGA-AB-2834-03A	low	-1.22910297277998	3.36276647203689	2.37650721116645	5.49918872250962	4.44812723830608	7.72346259183924	3.09997437553025	4.2150417863539	2.24330459156641	3.68331129653765	5.32623492559844	-2.76934021519202	3.61491015784983	4.21549942345663	3.59010583423023	5.26757587704688	3.29994040298986	3.4817800978795	0.0041156091839829	0.468144431607497	2.71505571014815	5.01895621236961	-1.72505852791861	2.03222299610103	4.47847814800314	2.50829639116281	5.90762282374749	1.73086630668713	3.69938978133927	2.55315154597017	4.90703439854817	1.38394595571838	-5.3080039919715	3.24859168588893	-1.10926823329445	2.2813222254692	-4.13174656327808	5.6388628738852	2.98302517416142	0.00620475417918787	3.94755803239371	-1.97772982586122	4.83151215679234	2.70809612315942	2.59424472002141	3.51755728544123	6.66507473277379	1.02084227109927
TCGA-AB-2998-03A	low	-0.908212301204771	3.17375731781491	2.6756360985077	5.47855881214829	4.61014622312432	8.71671095509866	3.34240756941761	4.10379645328721	1.77331336278108	3.49285883622134	5.3982451795083	-2.80761892940987	3.57988740368311	3.55481295469409	3.52208114178194	5.39270247195997	3.18838099900035	3.44046352117028	0.164288548556044	0.488646745769617	2.83628123760209	4.50656698734968	-1.71836953647973	2.14370107861595	4.41024196859393	2.56616884862656	5.91433290359459	2.396701722414	3.71202065183038	2.50418932211069	5.05813827332859	1.26408395703437	-5.65175238556083	3.18733191826232	-1.29468381446179	2.66912800291941	-3.15263362736389	5.62234698047814	3.05631691101561	-0.0135078492436458	3.98511131311639	-2.10324526976963	4.7791335799414	2.70397467461856	3.86703825950021	3.4232425502502	6.65419550885114	1.27489322797153
TCGA-AB-3009-03A	low	-0.39850131691833	3.94140347403405	2.73717283688656	5.42875512898829	4.41967452211585	7.68608032403542	4.04987509934068	4.11674561793871	1.77102635050086	3.28951436786502	5.30408277625621	-2.8102906069749	3.26029992452138	3.37064297777015	4.00783941916381	4.74752817578697	3.1817954970619	3.51972004509837	-0.286495007182634	0.428278237675592	2.48139700666778	4.89282292304957	-1.55171870015675	2.33952415311561	4.45638833040797	2.43116957310326	5.85973233966083	1.91628857833624	4.26057500483138	3.62217466009842	5.01630011542112	1.58285360003339	-4.65597335367248	2.63448030880236	-1.1578531064306	2.07774677593434	-4.5121927658047	5.57949145051895	3.20635270061532	-0.107753625676635	4.50523395216478	-1.2741868516896	4.76153441736131	2.69383320071976	2.7963856341036	3.59603467612726	6.70276752394782	0.347046592775856
TCGA-AB-2888-03B	low	-0.495182453769205	3.80144789885306	3.7994615781554	5.53985638119873	4.80289904945128	8.13713929181125	3.17105917757464	4.37499313629813	2.09399228872702	3.28525707694402	5.54294810700025	-2.96271406823535	3.70279478718935	3.03863555297344	3.49927765548217	5.17525633726599	2.73318604587129	3.31322876646621	-0.253844000092924	0.446978886775089	2.9677077692399	4.64031118211692	-1.62192298961488	2.50655170546048	4.31256735407879	2.85355953304479	5.93123717201225	2.12399108151429	3.82970607511317	2.19236367741718	4.73248505055185	0.866163025288471	-5.6347687054502	2.94437352368961	-1.4498347222672	2.2360419845928	-3.28720886990469	5.59654231628405	3.62088539809135	-0.0643961460038325	4.29624080418826	-1.7949903520829	4.64968057016201	2.47113172640996	3.75207181120751	3.84065268758502	6.72254947374949	0.818984437252651
TCGA-AB-2963-03A	low	-0.785851754919324	3.85469755919632	3.34199888906962	5.5079406373306	4.08818805416603	7.97977733621738	3.3167097911574	4.3376581923633	2.17049014596915	3.44785063590834	5.32163383468112	-2.87401442518768	3.45415847078038	3.8288689665983	4.28967284416111	4.89753882838318	3.22983722019196	3.51715704425222	-0.0394930140868706	0.40015161439659	2.32998015615005	4.93505670245854	-1.62514318530217	2.0554622912439	4.44772323782422	2.59292539539691	5.86849938714024	0.84335149157495	3.85760597468067	3.38561255177832	4.83030615530613	1.3114752814696	-4.91845819477773	3.00740028024664	-1.12017424013106	1.9502974608717	-4.59145688045739	5.64297788035791	2.89363759840385	-0.0934572957693831	4.32304464582276	-1.17724331235599	4.79713042628669	2.66033877517918	2.88300015381864	3.7299498726589	6.6358658339027	0.338941073690366
TCGA-AB-2853-03A	low	-0.582436590211925	3.91651867196931	3.42589419199719	5.48449735486149	3.94157366194987	8.18901946424884	3.19496061861894	4.35712179466983	2.06154030552061	3.19979927478236	5.30492113505681	-2.9055559150732	3.4077396719837	3.86489770504431	4.2323903846268	4.94498090940309	3.20652469088857	3.50033549823604	0.255755100882695	0.380078877911296	2.16195546675856	4.84717676163494	-1.55296753367001	1.87903411873062	4.48435500638331	2.6683532490431	5.85792990356574	0.50260238994526	3.8578151385505	3.51507867566464	4.86488650207646	1.16075292483035	-4.75403400756359	2.85317064873111	-1.08064357248988	2.1864267634801	-4.71578705509186	5.59940081397931	3.05523630153615	-0.108881347985935	4.40331649890761	-1.06720135458686	4.76982438015675	2.66348528772956	2.97652909463453	3.67286114248682	6.66066528296831	0.238364429914663
TCGA-AB-2878-03A	low	-0.876079124652173	3.60578498453978	2.61670803705446	5.45858587053526	3.81483046096521	7.73625468349687	3.12900389524146	4.21383322021397	1.70175333123217	3.40874376892157	5.22314678858819	-2.81055521026683	3.40858563051264	4.69441087459656	4.14088096188561	4.5091261706103	3.44477104161149	3.47467703960449	0.574584264777918	0.340132286724883	2.33418730761954	5.08421992502662	-1.52881991975288	1.92252596406969	4.47835339485045	2.32701363363554	5.85583843752454	0.741812221564389	3.82675650866576	3.60289525077408	4.81767221495427	1.5238999652576	-4.46696302156148	3.2443341057451	-0.934167295208719	1.33463494745261	-4.31490663156697	5.61285054182964	3.40738488814138	-0.0728206715542488	3.88184472416829	-1.27105092197586	4.8527720023857	2.74864265740723	2.35850455865399	3.96577465450301	6.65460337667792	0.842535968975331
TCGA-AB-2821-03A	low	-0.508217639309186	3.73772056086048	3.1361463305953	5.43565200539669	4.24614181526276	8.25142135869241	3.27802706989303	4.16102228936491	1.47728511412856	2.92295057097219	5.37637613291696	-2.84250958682153	3.37405134394861	2.85811564072239	3.85817947692737	4.80802801929433	3.12359776155442	3.43268749738216	-0.259405324844179	0.43886213986488	2.18467275907313	4.77246030845277	-1.5600592053043	2.39597924954387	4.38030185980912	2.76679331263626	5.89122920670437	1.70307113340154	3.96456234758607	2.89089502783839	5.03470235150356	1.00228883883257	-5.05688935278128	2.80049915411961	-1.2531261743031	1.78330914142309	-3.77174622197319	5.59270370618854	3.68267668792087	-0.0816542962186286	4.38329048958494	-1.49428808428938	4.74674978533292	2.66671418538456	3.42698215279781	3.71242336322408	6.6727304353787	0.458281786294772
TCGA-AB-2942-03A	low	-0.614652710425567	3.51710133603477	3.3504446538542	5.47166040492685	4.11706944691288	8.17952968393526	3.55376639914564	4.20968263400417	1.98191784397591	3.15222254604766	5.40287919337535	-2.89423332656539	3.55657475050443	3.07431276145172	3.54085041896343	4.90500663559002	3.00444302219737	3.46309425376713	-0.388743474971586	0.426388406899158	2.5828813572761	4.71778843817678	-1.65404614993971	2.20984073974352	4.41869582583248	2.47394648200223	5.89604250855503	1.36907606816287	3.73746532428913	2.30749172463755	4.89985168418826	0.866181541062083	-5.54304298783757	2.75376547522576	-1.298710635047	2.05206412064686	-4.34573866774241	5.62811909853434	3.29095390140599	-0.112709117830677	4.40619325824643	-1.53130748319411	4.74368399047355	2.60377839735561	3.03461773429158	3.72494598697371	6.68305470123175	-0.141116574992187
TCGA-AB-2994-03A	low	-0.760862409487413	3.56899195591191	3.18347365159795	5.45203075014803	4.84993348490888	8.73940287056233	3.40995328185262	4.18838845787699	1.7257878184805	3.2321296126351	5.49796720514477	-2.86827285451488	3.78119426197286	3.28745892557006	3.3838019918974	5.5075741438782	2.95427902291099	3.38047609578004	0.146691390172187	0.489882090410242	3.32281204866068	4.355716255115	-1.74568631738318	2.48678151679239	4.350147243009	2.45110300470612	5.93204783321349	2.62794954879839	3.97963127194712	2.28713703446757	5.06794530391285	1.17185969439767	-5.6140621475638	3.06378052000964	-1.48654885116307	2.66508703716645	-2.52249576392816	5.6094846643029	3.22605865354319	-0.00998394834703031	4.0567664579499	-2.28740676414202	4.70475922706681	2.63084182225246	4.34338817781272	3.45999888387928	6.70593177820096	1.49886945406132
TCGA-AB-2924-03A	low	-0.515643133404471	3.71195978276305	3.78981109155744	5.4791192188821	4.52891180888279	8.40951475599662	3.18191418226104	4.36311954953582	1.97543005355784	3.1889384841918	5.48020828180437	-2.90117904559621	3.66621699912947	2.96128968814648	3.85773390489922	5.31305236140981	2.87450893038369	3.4149281963223	0.0886723811618628	0.470053417569624	2.56816035772669	4.56934234214271	-1.66285722108269	2.38041459870338	4.38369757452138	2.95997497847978	5.92371195965092	1.83185776103239	3.75291006369876	2.46478588014159	4.88836537089598	1.06143222020765	-5.66998689599199	2.95458381525025	-1.34279833029058	2.74599935688644	-3.26182878716954	5.61851212989603	3.25195165129624	-0.0684450076368952	4.25096060448134	-1.64877883045964	4.7122813223196	2.56525942908046	4.21277022313206	3.59422397377409	6.68729625201335	0.822706254384877
TCGA-AB-2996-03A	low	-0.522555855394172	3.68675850196564	3.05323980682549	5.45656921538921	4.49168122062876	8.30770615004182	2.95923587001057	4.22896871776154	1.67105910875916	3.20619997926517	5.39713235242885	-2.82679652621131	3.47406777331828	3.60301850702584	3.68657290090866	5.2717461882115	3.082062875196	3.42348985822107	-0.0189484839424159	0.486587942992663	2.53979996470042	4.63518639315647	-1.56792298409621	2.52981868722941	4.39543537790821	2.9848036567659	5.91474439125418	1.98547105588327	3.85977022694955	2.72377249364259	4.97559638426224	1.00901060930703	-5.25984578022997	3.31916339701374	-1.24475573903035	2.29760306520553	-3.39096520428774	5.59039234286718	3.69434502800044	-0.0513677723174357	4.3675364431098	-1.58169541052449	4.75093191040028	2.64692870914982	3.6037049120237	3.71203110433538	6.67543987140034	0.900198386021119
TCGA-AB-2826-03A	low	-0.873613384921895	3.29957279368431	3.10353016596933	5.53424075193348	4.27821405665482	8.0729641210658	3.23153901787922	4.32674357176518	2.27156328231863	3.67653612696361	5.44254144586409	-2.86004630534804	3.82269083330777	3.61403528221728	3.61877278848089	5.02807822340521	3.03143112742178	3.40115928386628	0.317758664749763	0.451530823229229	3.02826306294573	4.9700694452676	-1.66537869704391	2.25309463153965	4.38364499680931	2.6122741021679	5.94545835168805	2.0223936988554	3.76905952196244	2.64801263957943	4.77790783491704	1.41025041509967	-5.51089286442935	3.28955846551747	-1.30081316424329	2.09991508558531	-3.66467327973943	5.61357665017184	3.17054853539376	-0.0201638828070179	4.2293596319879	-1.82663797649707	4.74972075041196	2.58237132952389	3.07365929818924	3.77863849359129	6.65060291275241	1.06837888960137
TCGA-AB-2914-03A	low	-0.64335268072266	3.5968099855331	2.86563896400393	5.4867202971327	3.885105699788	7.7513585399524	3.25842475217143	4.29495246732606	1.87015504062463	3.26169246489397	5.31622546915162	-2.89040432018574	3.34297475916897	3.71140651407014	3.62853808855443	4.60667861287194	3.17014936999306	3.49565545373271	-0.53896009814952	0.410622515774087	2.11246570511368	4.86931964180562	-1.60681326902386	2.1534263594961	4.4307090246258	2.44643653814697	5.8761116000512	0.616849171002114	3.86716170964086	3.11915815061161	4.8052447362597	1.03801838625327	-4.60350665962684	2.70825013978614	-1.10391595451313	1.26746150055502	-4.61087933759755	5.61286577461541	3.27365652618933	-0.121540960529247	4.54765302522456	-1.14983489410032	4.74838836849124	2.63698536470827	2.55296181400386	3.65045734370178	6.63162001439235	-0.161275816141337
TCGA-AB-2912-03A	low	-0.700637658955909	3.44961009366248	2.27091166090123	5.50400295550454	4.08069678605986	7.95232638805284	3.08155419053347	4.1878029009968	1.9952916894345	3.71964882678749	5.30934596241326	-2.79843047160106	3.33129926747278	3.47751633465397	3.6683807322097	5.03995951339385	3.27789792347542	3.46069062168786	-0.45445828431022	0.438650974537673	2.31853429030791	4.89103693966426	-1.5123482523981	2.12700547768132	4.45052805300283	2.6045273401562	5.89676667918778	1.26053343967727	3.82101691664882	3.19614376507057	4.77569167904681	1.49343922281685	-4.54743853346428	2.9037334713298	-1.0226609210818	1.71975105812558	-4.18238770043067	5.62715188715749	3.34131969605846	-0.0705834458463759	4.24905372651583	-1.44297454608262	4.77372066024552	2.66962373073783	2.75617211146037	3.60951765846772	6.67006256433439	0.456818876872901
TCGA-AB-2873-03A	low	-0.628459369358795	3.19773803240193	3.50715095200192	5.54690440849092	4.90092067608836	8.35426579738662	3.15727946127739	4.42954530539732	2.19550687940044	3.48245220821546	5.57987899423105	-2.86714587652061	3.93278558591556	3.23572626683205	3.22007471011125	5.60123314854581	2.80965670366338	3.31723998307193	0.221202096404431	0.540989669482517	3.37892554713172	4.70548192990687	-1.63754337658252	2.60019062952643	4.29391165216318	3.21247624637314	5.98506525116239	3.08825816206877	3.86575542204538	2.08712519403385	4.77192131748228	1.21635459594836	-5.79832792530979	3.50011366275589	-1.48292754918474	2.6612333776787	-1.86247515922975	5.61976879986462	3.73119530219385	0.0286159647206663	4.05833152807518	-2.08138954860635	4.67959563698301	2.51626053989538	4.15771102248432	3.84813248981317	6.68614143083319	1.8532629950871
TCGA-AB-2938-03A	low	-1.07675059582869	2.91980810414106	2.46478805099467	5.51735920102523	3.59490331515401	8.4645322145232	3.44083744134706	4.17545635398973	1.58501676335806	3.27556913164645	5.35437273532498	-2.83229628345376	3.7968368544869	3.71275477195762	3.5360922692043	4.73225773944044	3.30636404629215	3.42255261299804	0.703919637894773	0.363162611150877	2.88418011308578	4.46246001478893	-1.61388205113211	2.43077608634735	4.40627554087246	2.91149901992456	5.96330727654576	1.94650927723444	3.62878648183792	3.14504229284747	5.01727093120153	1.46508228789213	-5.66015351992963	3.95241307318117	-1.14002052464763	1.88395202516507	-2.8999126115898	5.56606348543493	3.66917121109985	-0.0693666316806576	4.05418802009141	-1.28475756082439	4.78811946477649	2.72603683986092	3.16508039383757	3.84801396851244	6.61176233263325	1.49684690766518
TCGA-AB-2901-03A	low	-0.496573519262073	3.57910570383515	2.96891817462977	5.41015611581752	4.029798852631	8.1871936521563	3.5141419180848	4.09635466496585	1.58726561138179	3.20990919555196	5.35042619666137	-2.85112746981365	3.44259599334067	3.09641430146996	3.68927707975657	4.99248229662677	3.20126244525989	3.46689843930321	0.142727650613343	0.402437786702151	2.56095747952228	4.88480982973157	-1.62386635095592	1.96315907513475	4.47648083746687	2.42848077748041	5.87589438402861	1.36469710675672	4.09945555406293	3.42823867161938	4.99150577168012	1.58999201819425	-4.84118913826473	2.93185032755591	-1.14536129785456	2.26636050127463	-3.75942285074571	5.60467275793292	2.89585882752735	-0.0752080348969528	4.48211814264995	-1.34110043829224	4.74900538965467	2.69624115667431	2.99242064582933	3.32479039817545	6.70674144907772	0.532053238122525
TCGA-AB-2892-03A	low	-0.768745067768921	3.22755022099763	3.01530762264258	5.51371040445374	4.23466497160839	8.01740297385018	3.32757554158488	4.24864042921536	2.00955071650696	3.41519853406494	5.42225930395524	-2.87646633266624	3.54402770434034	3.60889414540451	3.34251305860287	4.81886342842381	3.04070766918427	3.44504738507283	-0.312826789531691	0.411199345329225	2.78137597615502	4.76846307243829	-1.65070311741814	2.35367170911709	4.39599669811331	2.62864273865581	5.92844309764456	1.71753854218396	3.79529237980965	2.53615153037932	4.83166196480135	1.14845651723554	-5.28697723993197	3.12883377290708	-1.27799419592161	1.5911772186817	-3.80007883559269	5.63286791946882	3.44321872998381	-0.0864727476125484	4.35987379883121	-1.51039529418351	4.74585206922437	2.58841826853125	3.01458419278207	3.64240024183081	6.65498545559779	0.324647931310936
TCGA-AB-2819-03A	low	-0.841806376064765	3.2344137026073	3.27306936768148	5.52047851095127	3.88084209841645	8.04663296431445	3.67046717023641	4.14558285110839	2.09616843582796	3.44927959782645	5.30575843307355	-2.87197081014299	3.49736781180273	3.37845411015195	3.89615404225038	4.82989535430856	3.2983819441122	3.54865361613347	-0.400225684959829	0.35265511987594	2.43401576131386	5.02253787430579	-1.64098739224493	2.20440103388185	4.48161380097649	2.25756144744413	5.87428780707562	0.557096649731491	3.67746751876106	3.15128774297787	4.78525709947694	1.51152917574615	-5.35929425584486	3.13773867530203	-1.10821338005708	1.73894043783333	-4.96569725706269	5.66284565754511	3.18746520348318	-0.149362630145653	4.24192994930785	-1.05274822692925	4.82459506660302	2.67730328801273	2.49517206949862	3.71202268062638	6.61260978075763	-0.186660408490144
TCGA-AB-2983-03A	low	-0.552614626836911	3.8287491190667	2.72621139479363	5.42059834043973	4.18530443398297	8.01379135028215	3.40323425285893	4.12974751645641	1.77422520563254	3.24803717991865	5.32010753619896	-2.82164693391592	3.44621530879783	3.80778431081572	4.06238070288511	4.70183895937347	3.15166968713199	3.48499519111476	0.22035163422241	0.413171803682086	2.42197877429573	4.75691191261979	-1.55684388591349	2.09071021578451	4.46208418562593	2.78337360885388	5.87845267304123	1.62415436805194	3.85132256146352	2.96750092991008	4.95696750380721	1.13024615334404	-4.95255901202837	2.78450129796927	-1.16885327473771	2.257427404346	-4.01983567539408	5.57249215848206	3.2089176014404	-0.0665914986452432	4.48517433016739	-1.34558569312556	4.78955316579759	2.67837888939335	3.22822795955509	3.58241385821706	6.70216854358992	0.971828456120138
TCGA-AB-2898-03A	low	-0.391590470171231	3.97644410271064	2.87787795927356	5.35684280180976	4.61819440367344	8.25593800151323	3.62897068186668	4.02764957301292	1.75769334421172	2.84937582372659	5.38188842860376	-2.75219142852371	3.66154001508311	3.28713816982993	4.08365550710177	5.09067150653783	3.08351254806719	3.46744320913711	0.28346442834138	0.468408925283545	2.67832827952569	4.98265350731613	-1.53424273778893	1.96935177981922	4.43538666574985	3.16455014043048	5.88765934713151	2.10337515378793	4.13848312515071	2.93647964599719	5.08416816685111	1.05150492236202	-4.83578182110585	2.91255976338363	-1.21679597382323	2.97424669479332	-2.83509493071972	5.57852248890307	3.45508996144884	0.0174557377652942	4.41000332506156	-1.66800314548949	4.79032168906	2.69736236742708	3.85845248403485	3.55824852524196	6.77634210613867	1.72955254598665
TCGA-AB-2948-03A	low	-0.787738850098134	3.32221505685845	3.33769953776346	5.45757125517522	4.60048031556741	8.45328387403605	3.28432257323975	4.30785525977543	1.90844264993826	3.31818976767668	5.45590462268854	-2.82621119256915	3.77620303143115	3.35929909320311	3.80051035675216	5.25252188388232	2.96897825350682	3.40196030785951	0.287722385303124	0.504625116858717	2.62195466668894	4.79589436912298	-1.685240221512	2.36017686589899	4.41745495058494	2.78440083252092	5.93513269168585	2.46844074921215	3.67283649888818	2.2119238548149	4.98519966696412	0.991523918250914	-5.69665304235412	3.15711638206958	-1.37204345472843	2.83970621910569	-3.12738975198049	5.60959252788251	3.52668189963885	-0.0189272911993461	4.0701700291284	-1.97860842082886	4.75805816555047	2.61041804016474	3.85938190141052	3.73411103425612	6.68176882710998	1.11045546124917
TCGA-AB-2884-03A	low	-0.769374337625635	3.55466505985231	3.77166882983274	5.46991741471964	4.7351156474099	8.30333324660683	3.44850407993489	4.31878451736258	1.83685548620122	3.03469467992292	5.45737617031548	-2.88072759547999	3.69565552121301	2.85920203575958	3.73615021153705	5.27846939558875	2.95936323384536	3.44892414737274	0.202485811967827	0.464634269788188	2.53763413376162	4.6706963267634	-1.74610574537802	2.45626066323639	4.39160248691029	2.79734923244083	5.90584469783983	2.01575337714024	3.68757818064999	2.16779048181785	4.93397010585401	0.840379656764286	-5.87228122848583	3.09012160384845	-1.37422173798897	2.86634437533917	-2.95685096003335	5.63387663576794	3.07554547820685	-0.0512690241634957	4.09031500440538	-1.84652850233552	4.73948205491757	2.60539317194172	3.91359837582599	3.51982236202311	6.70546852730222	1.03510602189271
TCGA-AB-2871-03A	low	-0.316090286540174	4.33555786559109	3.36593855542315	5.37352032847833	4.25779715285013	8.03245731838614	3.56538458461969	4.27584577054693	1.70163305642031	2.84779942289267	5.32732267214219	-2.83965159638827	3.39069112379318	3.15300419118309	4.52999690102239	4.76703033561666	3.07915716324059	3.55358693881488	0.332180647460503	0.416226817164318	1.94905451317008	4.65732989408368	-1.56548377698083	2.0357332199095	4.46223167037191	2.72772842043495	5.85871996380312	1.63135950761558	3.94574797302758	3.16359403653825	4.98749483336376	0.708693387504611	-4.76011388976984	2.56019173439489	-1.20312510206969	2.46411838676375	-3.89290424154881	5.58574529860231	3.29965146500425	-0.103831222978438	4.59339468887325	-1.124180955171	4.80304282290987	2.68523956987215	3.91911623145354	3.69801839282881	6.75334561279578	0.743811947992343
TCGA-AB-2950-03A	low	-0.615506685200836	3.46566120045643	2.9076055350887	5.46304080838695	4.21286567640151	8.32579150100255	3.42934220566997	4.12738772092757	1.75199388816499	3.20946470127682	5.33992637378522	-2.79651662881693	3.45245195782557	3.62395946418735	3.57351952782485	5.15737427991709	3.25755546843629	3.50973222602961	-0.139298978641243	0.423879091038939	2.49655647841664	4.79548161337562	-1.5725157509938	2.05480196007943	4.48105472091829	2.75541036748748	5.87396694474201	1.26475200111646	3.95880952472083	3.2371288181132	4.93182643260945	1.40135489260675	-5.03149339357367	3.28622867255216	-1.10057976848587	2.45781712357611	-3.50452445663684	5.59628855913559	3.48901824174138	-0.0497451821278361	4.38384903436588	-1.28792331779373	4.78627874312568	2.71754920553855	3.4122276829026	3.59837836242928	6.69910984458408	0.685176263246289
TCGA-AB-2886-03A	high	-0.532332747650052	3.82818411538492	3.09012693865723	5.39442314851732	4.25474169501162	7.98473919856146	3.91072560228421	4.10213168483663	1.77881142586236	3.08322122477215	5.31904273455042	-2.82465546815149	3.46488626613925	3.02904465544677	3.9983625214843	5.04191274288869	3.13879947749163	3.55967076286764	-0.0952977493982656	0.425172690938892	2.26619894465374	4.91853415374342	-1.62935715328055	2.17034285300537	4.49117361086561	2.71907082681232	5.85012220530908	1.59406953448259	4.00028422767763	3.32173866560958	4.9865628064757	1.50075499685783	-5.19303244010662	2.91388765295941	-1.12084733898363	2.75009784116667	-3.90416764897588	5.60094535457906	3.24370564512672	-0.0926057703494685	4.51213156087328	-1.18697994646143	4.79880583700307	2.69687198734013	3.62780531812935	3.57402675715499	6.69502587197027	0.600915839949399
TCGA-AB-2956-03A	high	-1.12817142042269	2.98160900229566	3.48719233377784	5.51657576754675	4.46880350296494	8.79385926910368	3.65160748359148	4.24940368882166	2.1014636834963	3.34913487227763	5.44030025039317	-2.87140357362827	3.77260209036723	2.69295096174699	3.87744963796102	5.20416355403594	3.0205542989276	3.45608256067471	0.114618626264543	0.473979334462383	2.88275248986988	4.86968818304482	-1.89103206723796	2.2445996863995	4.45472348200012	2.65170431906402	5.93818205031498	2.23714523820163	3.50242786139306	2.00493407253613	4.98415481630887	1.45946437242881	-6.47974282892973	3.34147892409715	-1.42416138683158	2.98389216303952	-3.11913226327017	5.6642344254267	3.03860469498367	-0.0389023034378448	3.98186442961697	-1.86290572589012	4.75518227276033	2.61433176188017	3.74085035331263	3.42418568534576	6.58728947172611	0.588623161331961
TCGA-AB-2971-03A	high	-0.487322639003699	3.81112966787473	3.16759950465716	5.46758998402366	4.24266717983001	8.19347379776123	3.21070014434411	4.34818634274366	1.80758792492071	3.20733880203849	5.41251712852644	-2.86538220293273	3.70516596165246	3.60739446746993	3.81827120908615	4.93599529994958	3.00246310938174	3.40715363217273	0.0376764058294103	0.443227561926684	2.77486301894016	4.7448806100242	-1.5287508745204	2.32933530030279	4.39676116580174	2.72445100962651	5.90665968690594	1.47898865550992	4.06031775712526	2.94841221228231	4.86948542165644	0.94238299494967	-5.17288573500389	2.74123614662681	-1.3164991476276	2.14678301563108	-3.67725975488475	5.5530420659789	3.46071832225495	-0.0554992581116762	4.59935949521474	-1.4984787231668	4.72811872888385	2.61296197047051	3.48862244836405	3.69356577769021	6.73264283880591	1.00055230523097
TCGA-AB-2995-03A	high	-0.515363633267715	3.78823171065256	2.1818256299078	5.38467322215927	3.96645154434315	8.33106256609539	3.51076038999349	4.18209420183513	1.48432199838059	3.04933411008962	5.28592404988671	-2.74894940436999	3.46085028553382	4.22548633442479	4.16215027573698	4.76881217104875	3.28836516422432	3.5192420657075	0.676290881492816	0.435131943616755	2.3622405919598	4.73841918689447	-1.47521184439355	2.06721119067702	4.49366479709	2.72702172880695	5.88427180285089	2.1739221897287	4.08771078548311	3.3020646791999	5.0991741708409	0.867230457730447	-4.39863933856725	3.14399266357817	-1.11631501019838	2.2662592324751	-3.99797155755967	5.55131087361235	3.92445260713699	-0.0507347209830264	4.58132600091859	-1.14808396634369	4.8299120963842	2.76967407707506	3.16356595923104	3.72874721166784	6.75029296782308	1.01557879929586
TCGA-AB-2810-03A	high	-0.805437903375766	3.26688533644691	3.39584517306039	5.45231496617063	4.30798705348362	8.89846845681766	3.84824496409087	3.98153606365301	2.12619588414094	3.10223065284575	5.41999942856231	-2.80908070492944	3.67321152707933	3.01152308813029	3.61119914430901	5.11480383988083	3.14429857450389	3.56806774122074	0.194721905576407	0.440885720526982	3.07025645768411	4.69924725913802	-1.68454375895178	2.52632421596113	4.39360764803064	2.15091991976031	5.88908440793165	2.86855355642769	3.72729952475233	2.31393155316162	5.01755054540113	1.44999827296071	-5.74950962857692	3.28531868212535	-1.42688322332262	2.31224376299101	-4.01117959495176	5.64919114636638	3.13473448293204	-0.07844241402743	4.27249845017761	-1.78189832813086	4.83001094855057	2.70090687442842	3.34051402417937	3.91368183966199	6.69948891566628	0.562791061322574
TCGA-AB-2979-03B	high	-0.670480182913649	3.14631889800405	3.58224458748119	5.40148534844765	4.45698435691063	8.68646497949523	3.84046571657278	4.13026255144525	1.8238049039237	3.20791172565898	5.42948798497163	-2.76941021548574	3.47698520714806	2.28481223224848	3.12060445387362	5.28112106868351	2.9875016379471	3.52977741156822	-0.37673954061421	0.501637861972579	2.66218143151111	4.50835181061824	-1.79046761795277	2.63034848603885	4.38361316985523	2.44136941183922	5.95679587364354	3.5015246865259	3.417237450373	1.45395919767419	5.12878444528168	0.828089669003125	-6.28034340526903	3.1555143084556	-1.43731093718387	2.72453294841374	-3.18588519639867	5.63362473614511	3.50163763966712	-0.0939933051766468	4.05046521827278	-1.94415012827415	4.81399441856434	2.67696880765186	4.18104501792452	3.53096513416346	6.68329764465717	0.965120447855544
TCGA-AB-2889-03A	high	-0.696767619566049	3.35966532707815	3.45882738494695	5.46868123746649	4.30484905510875	8.42424539247624	3.47018641012051	4.22463364810004	1.86675039308969	3.07609129830392	5.4199484195618	-2.88748801410348	3.50285713461349	3.01187415582633	3.58632984350384	4.86754088067245	3.00174356873265	3.44621242979759	-0.243820833757301	0.432198510703864	2.40096620794741	4.69264918271061	-1.6812130690196	2.21763258127184	4.41578156759778	2.72326020578947	5.9174596534861	1.62478940470347	3.6843754705341	2.38122848682054	4.93647298825413	0.957288327438524	-5.6936655228661	3.06494756762946	-1.31536536726696	2.03829532254298	-3.8430710566415	5.61971562803836	3.28873306524478	-0.106531965401715	4.39466331208857	-1.49753271640491	4.73958547631488	2.6097704988237	3.52661063655423	3.62446108315669	6.64306070336376	0.246844105784653
TCGA-AB-2911-03A	high	-0.67518154831519	3.62531449734426	3.23807080956186	5.44260893267298	4.55133238178585	7.99845232109874	3.17402472900533	4.40801295848105	1.91109777798448	3.04023446847571	5.46339291067924	-2.86060785784775	3.78886481593396	3.43838942044661	3.61548747738492	4.8747086674018	2.92249485515804	3.40792839342487	-0.0913620519553175	0.465543823502649	2.95384598359437	4.61800810357852	-1.62694597553204	2.44234444184472	4.35498855664663	2.76462331962196	5.93321733453578	1.98598343978098	3.93478432291954	2.47154904792854	4.93492083438643	0.822424508115778	-5.33570069067428	2.88246358878434	-1.3799564754809	2.39066946786355	-3.12978200954504	5.57390140452978	3.46724454399415	-0.0159626157098165	4.3231608768592	-1.83172931324066	4.74983415447773	2.59990761952822	3.51983045440579	3.59706786993634	6.75418692527407	1.16900016377095
TCGA-AB-2870-03A	high	-0.795652844199668	3.55940052156376	3.40357626184981	5.41859001297761	4.60194493437489	8.27443946935855	3.71019568381776	4.24935188237853	1.7635473179023	3.20599503465124	5.40361080535895	-2.84510870336892	3.52235550926401	2.93820720159679	3.7427687600695	4.96073013885216	3.00029028761776	3.48308411919464	-0.287617434632415	0.49773642088107	2.41262344774726	4.71430200123167	-1.79195114075667	2.35665846779581	4.42383049657699	2.47253151486505	5.92032078517115	2.30117371781913	3.88630034528812	2.41304966135543	5.07646402467504	0.903623187531617	-5.82968408820414	2.92703829980844	-1.33526653546372	2.13691057565751	-3.81607984430987	5.64889302110728	3.20573114191531	-0.0798011591816117	4.21134401451348	-1.7873545818171	4.76681318948936	2.6323879292817	3.51456985416459	3.51524920477327	6.66813273132713	0.20115257556263
TCGA-AB-2846-03A	high	-0.758492169529959	3.48655046453128	3.39706596640895	5.49952014894074	4.50846135483473	8.39043709221333	3.25976104613332	4.22836398755105	1.80393806682591	3.08911697658991	5.41651239126701	-2.88699925073509	3.44020752849376	3.10438126641003	3.55771766369435	5.05853525496331	3.03822243749178	3.45341148433358	-0.388383983200582	0.442024762976993	2.4082811583246	4.63008106733779	-1.69093487523387	2.39245161730515	4.39616335011413	2.54596293538979	5.90390776086124	1.61726186436637	3.70534046184583	2.29208742401872	4.92106063613309	0.915374718961592	-5.60490105349617	3.04674850776862	-1.32797806415257	1.94864034649627	-3.67976025832316	5.64124614347347	3.32170916725151	-0.103009118132044	4.28528133731293	-1.59739350683143	4.7412146078591	2.61378470580015	3.55331054180244	3.67893025576887	6.65450032319769	0.11744046333104
TCGA-AB-2929-03A	high	-0.656503348515759	3.69403091306777	2.90238820491895	5.41921200538155	4.02581985228365	8.07828868051596	3.55719065550768	4.14885587725277	1.66941794039997	2.87157684311466	5.34572797968428	-2.90102637930888	3.54416391293229	3.35885281544177	3.4886968812387	4.52356576397579	3.08081818814197	3.49397407884931	0.289240108586792	0.394980778612277	2.43242838391699	4.7471595847257	-1.71814663992129	2.26480258045707	4.40708340311253	2.71802180813916	5.83275395647065	1.34538226413999	3.8424807163194	2.87525289246228	4.91427913539824	0.903790215186342	-5.04999992081731	3.3269621607642	-1.20423520997008	2.75202164553797	-3.97806407058302	5.59197307439831	3.34417082400994	-0.0763073268226275	4.41699834174099	-1.39152776621943	4.77738452329631	2.68251363502395	3.33908942157765	3.33752443324657	6.73554418712797	0.703824447757745
TCGA-AB-2815-03A	high	-0.914124078622492	3.1202664960015	2.87888246684598	5.50756443591965	4.3276350847287	8.18927734021235	3.18740255723418	4.24280847426495	1.96181192272658	3.47961823399985	5.41386622580225	-2.85662642806936	3.58539176801501	3.70113930030632	3.22619221145698	5.16747043211284	3.07659471182407	3.39322715809305	-0.189327541158913	0.471351590758222	2.6871161925583	4.80083007610478	-1.66502261212541	2.22770021225737	4.39900134323773	2.88404913766986	5.93591010731515	1.761577433412	3.77244436917683	2.42757921174567	4.88071027873919	1.16519703519085	-5.40426353511469	3.20051604007839	-1.23409354281678	1.94474401195436	-3.59360224105013	5.61463584376131	3.40944192884026	-0.0304147696121611	4.15676782655027	-1.85176780940119	4.73434633188087	2.60912930237125	3.16432327260014	3.60778843322205	6.64019283305785	0.633278941078037
TCGA-AB-2857-03A	high	-1.18378892208515	3.60733687682496	2.47696658930881	5.47086489996054	4.2163291098358	8.06158853897609	3.2685641590007	4.17831299926788	1.72839985340914	3.33993143163866	5.29607583217893	-2.81874096578454	3.54800145605968	3.95036217015225	3.88334642016524	5.03970252878602	3.33161305041782	3.50290727196545	0.416124150252201	0.38185697887645	2.48841032023905	4.74504609333815	-1.6619254082777	2.44401153740162	4.4450109204017	2.48419710249061	5.88376771823446	1.69729570851545	3.59291001970653	2.89702037887734	4.93446193109435	1.09595078446088	-5.31282396152446	3.75729050704705	-1.11836853235426	2.13795132655239	-3.63420744039957	5.61696080874493	3.61937212893172	-0.0616860167442619	3.93544121555864	-1.44618747644173	4.83854861710196	2.75274867910679	3.1264751182275	3.52038558836776	6.69329086361063	1.02179305268628
TCGA-AB-2882-03A	high	-0.770983413321185	3.4086162226257	2.96410844235624	5.41853001667896	4.0160183392091	8.20731156693814	3.5813361955685	4.13629698245305	1.41447557445152	3.03637301654093	5.38584478976733	-2.88457346796356	3.31538551156819	3.21713740336218	3.16075932434266	4.83583724225071	3.05234571605303	3.41824388900864	0.00591676506844863	0.406380106046149	2.56020093286709	4.60740507843677	-1.70646750142743	2.64232853855181	4.35148785668932	2.82024189265721	5.88649992102792	2.31281477287728	3.75344628947737	2.45044945870261	5.00414777751224	0.69153536937849	-5.51558361826666	3.32258563507162	-1.31858360303619	2.02444160798221	-3.48241882425253	5.55669713672583	3.69467417479852	-0.094392320951334	4.18211062551483	-1.74927790899059	4.74583285725642	2.66325617902483	3.81109387104804	3.42855548924827	6.684437189717	1.00734871821837
TCGA-AB-2913-03A	high	-0.244721832134345	3.86607967576005	2.74818888579141	5.41036983634097	3.76287991073641	8.22496665392041	3.1391544233441	4.19447336395248	1.8174926028013	3.17964635036151	5.27468328489838	-2.80182311754086	3.45101124202213	3.70539610142566	3.94697782399658	4.76027786494643	3.22761016401598	3.50584291062008	0.43833137623828	0.38235971703479	2.29174124763377	4.85373295797659	-1.42609767992434	1.76015876744657	4.47216644444598	2.71616323285979	5.86471618681195	1.33648278176438	4.06477287979314	3.73760062666335	4.85171659118493	1.41405881915252	-4.35424941510703	2.68936084857956	-1.05599504522184	2.05605646729708	-3.96956451739246	5.5430513171489	2.98582873051838	-0.0737439342210369	4.56033582405999	-0.898137782263182	4.80354381179456	2.71121534324488	3.27293686189126	3.55279666790566	6.72445743786572	1.02219849885487
TCGA-AB-3002-03A	high	-0.486050613858072	3.83172031690431	2.72344079971217	5.43814493349138	4.35973892852662	8.37581738999678	3.6399179322713	4.00403202410398	1.93601074450319	3.2793756961727	5.34544890280032	-2.83576633430489	3.44193888653471	3.39160938970539	3.50777350144428	5.04721496606379	3.18532851572959	3.51901967321852	-0.30922102583526	0.41273858709985	2.58026775380799	4.62985924422881	-1.5533593612397	2.40743637460492	4.40532028535305	2.03729495526243	5.86822951598198	2.11994088682703	3.95636392553804	2.94621816785671	4.90819113377508	1.41764951191332	-4.90561404472787	2.66416161803171	-1.23343403707293	2.0186713722694	-4.2353623949546	5.62529160389969	3.23738282091254	-0.10171506432323	4.39421550114542	-1.53824771000848	4.78976031954961	2.69731823875643	3.21764366666651	3.8281090535108	6.77279266522739	0.361613630373835
TCGA-AB-2835-03A	high	-1.10920925003798	2.68026954436646	3.7501792076907	5.53028261916249	4.99761766238359	8.5005963774342	3.46855078150155	4.31560160736329	2.25235426052718	3.60709985247619	5.52264479126135	-2.85823635490316	3.80715914761857	2.37973710294559	3.05694889199834	5.71647750497943	2.91354418212716	3.42056379000512	-0.335771213107068	0.52579163073712	3.13405263413451	4.65386814821251	-1.86039891442962	2.59321916799807	4.37844342033906	2.54154339763424	5.97261251112148	2.98062640483784	3.38599880746138	1.41143253943447	4.94453382600147	1.37103974950732	-6.59072973129847	3.37537749545255	-1.46903882770151	2.99197939850273	-3.04487741281943	5.70024787417929	3.17783554961187	-0.0427569614236125	3.70227966843793	-2.22591183414245	4.73938722466375	2.57129652369242	3.91260810469097	3.53577275161913	6.66298086451308	0.794949317234352
TCGA-AB-2813-03A	high	-0.957317232627922	3.0507927537571	3.33647729615984	5.49983674653432	4.86463455810245	7.84651268423662	3.15826988942551	4.25600263592852	1.95200891303877	3.57356787906878	5.49130132612032	-2.8278862682187	3.9624903607154	3.47083012743025	3.30872256349555	5.36307084485175	2.91684273523327	3.34349536258633	0.312717248841598	0.545049319022078	3.24420950455887	4.65657070409806	-1.69773039710797	2.34873747185808	4.41536468358275	2.91975788715993	5.9692469533658	3.03129481859658	3.6347776184275	1.93797036919378	4.85791380530796	1.46582027799006	-5.97791886119731	3.30158820015182	-1.39250574415649	2.1451410474221	-2.72512416636136	5.62080174971872	3.44018719977806	0.0257999328079164	3.74603857650828	-2.15859010555942	4.72576635277089	2.56382236664024	3.41427901182822	3.74016903570638	6.70247734316227	1.81785206410469
TCGA-AB-2949-03B	high	-0.20382913917793	3.58610996650387	2.89960931886489	5.46303085539302	4.03260015537015	8.11460736119732	3.72406071364785	4.07196686645896	1.99447884386694	2.92233664392959	5.36441108630629	-2.88234369710239	3.46356001075096	2.96767957743371	3.74699680259337	4.7415707453741	3.10973766390375	3.47668021553022	-0.117918787476484	0.399500698385627	2.38153752780089	4.85251253228891	-1.52371686264231	1.89132191938969	4.44071736979124	2.51501078724204	5.86668467062555	1.37194051396429	3.78912842894036	2.87666240080898	4.84884945400785	0.716941908885992	-4.9227983534213	2.8960742558468	-1.18919022233253	2.20032424361506	-4.47589850846849	5.59448483420964	3.39077656639572	-0.123018342409814	4.52516174013888	-1.19185249057462	4.75405723942332	2.64885273546842	3.07460092626256	3.55766529324407	6.72649526145371	0.455176071215397
TCGA-AB-2986-03A	high	-0.882915338192058	3.0614690336761	3.5626868239956	5.48038843060513	3.70600689598416	7.85930245406595	3.61888050060744	4.25856865316184	2.24271775930829	3.22241813298485	5.37598434310704	-2.88155785170123	3.68043838850097	3.02597912895597	3.69609803493157	4.69709978458475	3.08653075152203	3.53147977701027	0.0992127150815634	0.341890701421423	2.7314856383747	4.89489316863916	-1.69532774293336	1.93216806658337	4.4677209569478	2.38587681615194	5.90878740413645	1.51769294331137	3.38282493472784	2.19732960473602	4.82440653139326	1.18895615902373	-5.81618860094134	3.06375569426926	-1.28130654675376	1.80329164224662	-4.81209965101	5.64467961018288	2.88594537692367	-0.13692745361107	4.14396482977241	-1.36583420691314	4.82171544754518	2.63070186946721	2.72335224396795	3.6866541762619	6.63520358189452	0.289298574542675
TCGA-AB-2973-03A	high	-0.543525604228998	3.48193353109712	3.53942329858355	5.51032644650969	4.63877534623258	7.98375281284852	3.08572895811376	4.42428281633333	2.14541123530601	3.51301144203483	5.54277688504157	-2.91473162926914	3.86892678459116	3.62427849884791	3.15098584977668	5.15620039678342	2.76278820992036	3.28083093378554	-0.00557166175461443	0.465163981486406	3.4398181507978	4.67790801835471	-1.58741367926986	2.46751937395481	4.33340093560028	3.16273945190579	5.95934940721723	2.35664778742907	3.89363291874614	2.30077762447837	4.74013932765321	1.07985422986272	-5.38753527490963	2.92676730625349	-1.36612370137788	2.30601572742859	-2.89415748455902	5.55773694713251	3.73303059110694	-0.00702977343982347	4.26650713247939	-1.91956711846495	4.65726367555842	2.48288578854496	3.40540434214105	3.7706680912693	6.72774321380418	1.61916599548745
TCGA-AB-2812-03A	high	-0.626475823307768	3.82758121730436	2.96760673855279	5.50771109018665	3.89891644007888	8.09693436443199	3.17598063739866	4.31650602695239	1.96406083117219	3.34536333287334	5.30727222662745	-2.86502473096189	3.46163882666184	3.88582148809431	3.92749737932704	5.09548137587728	3.26190963886928	3.51514047707561	0.0488116452545135	0.408706881402031	2.41504338796402	4.79274536514167	-1.52105024936271	2.08698945879423	4.42069760143657	2.38203528798125	5.86619668932725	0.62349496657926	4.14794337269211	3.82087264060515	4.82316701473729	1.62187169673716	-4.33825258651899	2.97340430095665	-1.12755224212853	1.65211536446606	-4.35403083076756	5.60755602436381	3.08232694262551	-0.0767771824087227	4.32641674716843	-1.13553025849446	4.77677830074603	2.68377423957213	2.98605929212289	3.7503777749593	6.66104216933438	0.343094502008578
TCGA-AB-2939-03A	high	-0.72006027442758	3.46694279446574	2.76203551806924	5.41002085813535	4.32177055920063	8.61050061300763	3.29204518810987	4.20669999543508	1.72516358784939	3.49025091101293	5.36558661479612	-2.77757407891434	3.33105800375566	3.31631534771682	3.65420796941781	5.18020902408195	3.11380103059306	3.4997932876097	-0.184287270808145	0.456797079422105	2.70281770488788	4.80577098465231	-1.59074867445345	2.09132427678446	4.45309134130443	3.10203236984673	5.89971599097893	2.83831383815644	3.82379021618753	2.8469503294176	5.09750500120152	1.39627183472946	-5.26025985405645	2.70611466223406	-1.16709030937484	2.16719655428643	-3.42470530727438	5.58052318216705	3.5675433809711	-0.0406526899027124	4.21708223748099	-1.41467483888488	4.80801615039283	2.69609123758477	3.71546876138471	3.43943885907372	6.7376331053566	0.676849655277841
TCGA-AB-2881-03A	high	-0.692980582349573	3.62701443181227	3.51387031291247	5.46083856297617	4.49840390778312	8.25858167876721	3.38919726533343	4.24025197049019	1.78835453605891	3.01505339865555	5.42816759635248	-2.92219360399444	3.54248557002093	3.16016732911943	3.75448326376327	4.96058691901219	2.96162270105903	3.44356198533875	-0.153114707344139	0.431759625305762	2.49022389506399	4.65382746339116	-1.71176196928691	2.1961125084604	4.41143592873179	2.58121449435622	5.90157420289474	1.484709617407	3.71303888368538	2.2890706951125	4.94829286739245	0.881955256841199	-5.67982527497271	2.7566355666586	-1.32281604251269	2.20789144746572	-3.90138301699641	5.63222830946575	3.27423809174453	-0.098802576181269	4.34102762524845	-1.64261365869826	4.72312814648889	2.59311654969572	3.45203899650628	3.61373731558268	6.68120189196841	0.170321994691037
TCGA-AB-2844-03A	high	-0.813243325916916	3.7670173826469	3.28246961620808	5.44275337468416	4.27274503233953	8.18940526137394	3.38568216102476	4.17060165150413	1.93593165524495	3.17501189264508	5.32074485413726	-2.82388123412659	3.36701049990323	3.11180288407101	4.06118937599884	5.01739436158221	3.19229707857071	3.53734835376744	-0.041559355902602	0.433929095288906	2.14700991993847	4.8375795167477	-1.68675426547586	2.05240538849936	4.4778789161468	2.37161674822688	5.86075506322111	1.41313210628137	3.60145033950349	2.62771983768901	4.97666243627538	0.939228595859424	-5.45807493700988	2.89235519716209	-1.22152472298389	2.47085582208427	-4.09132368630586	5.62988240807095	2.94275978023181	-0.102259447069384	4.2070108560397	-1.51364908986825	4.82022280943152	2.69625295900474	3.59046682400113	3.56191414475211	6.66114394933008	0.366422319452765
TCGA-AB-2828-03A	high	-0.774819240711632	3.42205341470765	3.22893701594172	5.5429995154411	4.34967409309007	7.95436691921661	2.98765665681165	4.31934981257498	2.06151005248422	3.41487130945169	5.43095720704219	-2.90507228791065	3.47651462897763	3.53465563263147	3.40879749350078	5.07092546112024	3.03549758368579	3.3920012002873	-0.490116171748455	0.445154442652592	2.44410343655124	4.64549843611981	-1.65725541580074	2.30477973066768	4.3885438501126	2.70088995593643	5.91668284657136	1.25047822524796	3.80968010323332	2.6549260864764	4.75786017977937	1.30436114403351	-5.28010937370698	3.08081013658093	-1.24139952870435	1.78981578723068	-4.02419712158134	5.6231021302632	3.22637332684763	-0.0737762924297796	4.12664681042451	-1.70198956938803	4.70828641721223	2.57656139054375	2.91205279032548	3.70230586967924	6.62869884107935	0.203553040895172
TCGA-AB-2805-03A	high	-0.599453371569119	3.70060755444166	3.2331401207518	5.4952065782745	4.39969594918391	7.91190797875486	3.20744131343257	4.27512933344416	1.87789401983755	3.2407449145453	5.42642390729585	-2.96243994224512	3.61658790464926	3.64261166063539	3.64473050973055	4.83753099298346	2.95857378828831	3.36514843599105	0.253365051738422	0.408171236793512	2.44673644704529	4.68016025305074	-1.61832411536663	2.24035487373109	4.42846027938742	2.80865108895879	5.89863922596349	1.39812402964969	3.78117395031811	2.88790450268807	4.71683788510429	1.01909825352472	-5.0999611381724	2.81816894948908	-1.17460855669656	2.43742677452953	-3.77668771327486	5.5679962649307	3.31822028758997	-0.0558597173910576	4.33933052148834	-1.65354157307696	4.68130506057267	2.55653328020074	3.02606015465404	3.50136805159408	6.6841149820738	1.09847161356399
TCGA-AB-2916-03A	high	-0.39265501413622	3.66111034793418	3.31603215374868	5.53137255185643	4.60953017438817	7.82883543793114	3.02444245446936	4.4165366273864	1.99783787069724	3.38937779678998	5.56277185282975	-2.96746531249014	3.80519647081931	3.72253885372931	3.32601247073926	5.05945829377417	2.71529807046265	3.27727102257917	0.0905004119101918	0.456829695825775	2.95558221833624	4.57295023298946	-1.53592223948455	2.45967338287684	4.31231986047662	3.08563395547604	5.96380688541489	2.31135885685702	4.00774562056307	2.58293469141165	4.67367890745306	0.948068847078474	-4.97123324520735	2.94970907796407	-1.29356078107884	1.85674081382439	-3.13229559819851	5.54391804699045	4.09164232879767	-0.0133737242975069	4.42284335741954	-1.76714020401204	4.62786688649488	2.45773449563011	3.49953453144029	3.87564940915068	6.72944014398816	1.49721322357749
TCGA-AB-2900-03A	high	-0.830234342554883	3.19167451114537	3.74295572313317	5.47860921600061	4.74463625448071	8.31391579415167	3.55447980715379	4.25063188666363	1.9871564454766	3.24935241118572	5.47568371686408	-2.85546289185507	3.77043234694592	2.63896006094125	3.51863348239754	5.51880198197159	2.96471625748761	3.45860696792429	0.0190521189335122	0.50247458993504	2.86266857444057	4.58334306362856	-1.7792489680353	2.47970427605804	4.38998165366905	2.68971177477022	5.92717875871003	2.31557491796433	3.61258991009435	1.94192545981566	4.96188769522301	1.08857061071507	-5.9802740032581	3.16819471125901	-1.40616858948733	3.12317255748816	-2.98329397290001	5.65695971786344	3.15302422269985	-0.0253413745641353	4.07667152497838	-1.95720114849084	4.75195387033243	2.61152480948404	4.06743922000719	3.57052505286027	6.6953646327321	0.828506024543004
TCGA-AB-2875-03A	high	-0.570077528794575	3.73407834708013	3.36593265381369	5.41642588488009	4.38005336273262	8.24316403854089	3.6128221926349	4.15682630822588	1.77652772462603	3.20765259980807	5.36592736516101	-2.85448001018712	3.46083000595242	2.83380994971903	3.81292637994813	5.1403397650002	3.08246249775576	3.5345926355935	-0.200958116589457	0.431507071475474	2.41064727655586	4.76583449609963	-1.67866105564878	2.32436500986204	4.46251374462211	2.61308134818908	5.87947882073184	1.86740394741248	3.86054421577364	2.83576322801935	4.97294752770114	1.29858480277245	-5.44778106782479	3.00758090883725	-1.21699985622339	2.48420165959759	-3.75403692259285	5.63163226486889	3.34563350119675	-0.103991462718775	4.31645890101783	-1.370338611588	4.77937596266226	2.66288994154772	3.81692197575571	3.64223158532761	6.67048699260373	0.39558243082539
TCGA-AB-2987-03A	high	-0.650427461465712	2.74448644077786	3.83102435579033	5.61817338479924	4.70871104605398	8.23122839158258	3.34842722016381	4.35240055125757	2.00519402386486	3.34923780863849	5.65560527548651	-3.05751090882008	4.0006095694641	2.94208267657854	2.72895147142182	5.15757224086607	2.62394947124415	3.17666731687947	0.134213766700377	0.404195962506371	3.82819281765429	4.37465969876813	-1.63539655202589	2.83803219625741	4.23191737970576	3.21076708476675	6.00672029446873	2.8218435045992	3.71389193203884	1.84412303866492	4.64888321820457	1.31143408023332	-6.20794328189287	3.50696793391829	-1.58644660268039	1.97551846900805	-2.78045990686907	5.56452150421463	3.91986520551399	-0.0618829976683379	4.19403285665338	-2.00481196163976	4.57528682773483	2.39864913490478	2.93023356201796	3.91674954423626	6.65012278955204	1.54746397955198
TCGA-AB-2859-03A	high	-0.51326902873367	3.93350055024629	3.53572996076156	5.41289322748813	4.38955201106625	8.19968072030792	3.47161353506804	4.33116015591438	1.74671937276295	2.85577991539217	5.40453215507582	-2.89969732360976	3.61432449139026	3.11488580165645	4.2365523365463	4.82644919496762	2.98239541652501	3.45919115963776	0.291993829051435	0.397368813511533	2.45737790066942	4.61138160652087	-1.59215922644437	2.14237048467392	4.42996521067833	2.97908241825219	5.8913435717001	1.54918070537789	3.8687121132584	2.77937437226646	4.97206642924091	0.935165014192052	-5.12562923894123	2.7384205557062	-1.25830317217169	2.30269731401137	-3.98990780208598	5.58433734047347	3.25287285857483	-0.0988626263951193	4.4257028546859	-1.40737012779478	4.74057424952277	2.62149303035468	3.62941591605254	3.68051798576402	6.73370776881946	0.797761210761669
TCGA-AB-2933-03A	high	-0.458114218506148	3.53720643396475	2.58652321719344	5.48621532990651	4.31022593091679	8.15875520170024	3.33561623321291	4.34031108835571	1.95003005742987	3.69772946405267	5.39517568714318	-2.80461535302818	3.74261579470792	4.04863823694959	3.90216822966326	4.78078441898209	3.06994773228755	3.42848282755101	0.0932554556545577	0.405864341606128	2.8377618318852	5.03967270664447	-1.51757125580823	1.88827698848097	4.44598116057278	2.62659726303915	5.92808135884341	1.93808127544103	3.95267193369275	3.06054069454102	4.83419107293328	1.01082791177764	-4.88868589138282	3.04332788840713	-1.18250887207127	1.9074479507632	-3.70907259584177	5.58624505646264	3.81916395907045	-0.0567076359590963	4.68074076283228	-1.32677919480847	4.77375427688904	2.62025095810892	3.24390315749305	3.70394740267204	6.73900188097554	0.991095935569048
TCGA-AB-2927-03A	high	-0.538536994285567	3.50880203341443	2.8500618447714	5.40525571483558	4.33925622144948	8.3284788304824	3.53316188282409	4.12178427929823	1.68924231633465	3.19446237131454	5.41964701389608	-2.79399416548147	3.60765871538084	3.32087423597827	3.57167853727271	4.83572436417692	3.01288419019909	3.44443136106605	-0.0539776257171605	0.45928625052276	2.95797801533688	4.65270822793891	-1.59329723602927	2.38214164717506	4.42474107995	2.59092145412053	5.91904719978115	2.51582405903117	3.83853518801683	2.27880356193344	4.9966663835744	0.940527882536424	-5.40068430022502	2.98529551210617	-1.31351766052162	2.31485493618357	-3.32453708169696	5.58830779601188	3.80027301242502	-0.0422089461312645	4.36605213755268	-1.69200629521811	4.77954574651028	2.64521638552557	3.61543436274386	3.70927570608281	6.77461242802553	1.10670903997034
TCGA-AB-2935-03A	high	-0.98835579366842	3.68913266102819	3.12694360777425	5.43519040859558	4.42130457652899	7.73312890052849	3.33647066645197	4.25293558093439	1.54968276885102	3.17154858332383	5.37168636160532	-2.85975658852519	3.5773526448861	3.04182936015824	4.21754395410987	4.67721514434677	3.11687436348594	3.46397937280895	-0.119537370524307	0.418295089986453	2.24947591147505	4.67823270891483	-1.68932400216189	2.71603121966933	4.4330499441028	2.45469916846772	5.89512088442742	1.96679698862863	3.59174018283468	2.40084096460143	4.91881635820762	0.741982517358477	-5.33708344190942	3.23931924094436	-1.30686129596088	2.02892674108232	-3.89813032441573	5.60611514949979	3.50058121707517	-0.0856896052338536	4.05595181732531	-1.69576286309882	4.80318255655799	2.66368986975428	3.54101233800296	3.58548350919729	6.72274851754834	0.785138918957426
TCGA-AB-2858-03A	high	-0.525255161561305	3.58855174643472	3.3286088823325	5.44723285467991	4.19071547915403	8.11645812860368	3.72082158672348	4.14710783846576	1.76814280364587	3.11067573134149	5.3749299418329	-2.86961798990948	3.50562228637639	2.9100866614113	3.84395163640443	4.8938983107647	3.08256003711861	3.51024636139651	-0.00329187060612224	0.386036608806336	2.38871208235985	4.84026363045682	-1.59749156327144	2.29930668182381	4.43688379232611	2.68292565460207	5.87619501212715	1.63904116095527	3.7242680600936	2.72601152738571	4.89708990906782	1.14934594539083	-5.3703828276913	3.10724944577611	-1.24568030311207	2.4796795433288	-3.95178081809835	5.60549645666913	3.2777904910381	-0.124664780565194	4.37818598909654	-1.30375891159745	4.77950633808588	2.65107074871509	3.60555083244993	3.70414485680715	6.69095524175802	0.509651664644873
TCGA-AB-2896-03B	high	-0.585565386591489	3.70587885618536	3.49440144761994	5.43804026636511	4.07890781227413	8.22451293147027	3.65157352769561	4.22068852559596	1.89816608187401	3.1282749814784	5.32484364111227	-2.85818944121698	3.54137346931105	2.95646323994333	4.04083165267278	4.80539581576443	3.12796787848361	3.52303308626427	0.139320895332236	0.395997726837813	2.45750873020155	4.85340347047065	-1.68851413323998	1.86857579026338	4.5132576750346	2.36575293152456	5.87624064417672	1.54959156777232	3.6441872115876	2.58497566489401	4.99308200610522	1.11872093990479	-5.67837576534167	2.77196665272093	-1.24325239923528	2.61466265705954	-4.54630118732694	5.61753478653083	2.89721678475288	-0.138909276437513	4.41916317148976	-1.25054138186299	4.79746648513382	2.6684464505234	3.21951182058971	3.5102798799242	6.67610053026943	0.165974065272666
TCGA-AB-2865-03A	high	-0.577649117123898	3.58664075553854	3.53683594803642	5.46580364944886	4.37836487221623	8.456128200951	3.75928303093737	4.23900999492031	1.93608141888985	3.03073030707233	5.46080353785928	-2.93013573159644	3.77394392826991	2.76736788679504	3.64192020287808	4.69134596060526	2.906140599914	3.42440207938124	-0.103593483900653	0.439981281532487	2.58770698528554	4.50531218035575	-1.69030910295683	2.57278084884332	4.39335694403007	2.66495193775609	5.92260456711211	2.00178161131651	3.9730028063008	2.7766195342415	4.90686990282214	1.27950374933597	-5.68892056789032	3.17517972265262	-1.33705651010324	2.2140495798372	-3.74303064183131	5.60914756011265	3.60018497016014	-0.0829918277349639	4.26058596084228	-1.57976546552768	4.71636854633181	2.58298824424463	3.65537667526281	3.68270409768323	6.6865147235464	0.801975133345296
TCGA-AB-2970-03A	high	-0.834231310303778	3.63837475679911	2.59409798613552	5.46515233944506	4.1538213997028	7.91831067975103	3.11720199528996	4.24870520048778	1.69028362844433	3.26715932542178	5.32327988058765	-2.82567288143003	3.43796573671287	3.73238882621992	3.69698045601871	5.01390816783669	3.20896358921478	3.43783492266674	-0.023712306754252	0.418708985886968	2.40169712706008	4.76383084052516	-1.58315567873022	2.10372509521012	4.46300001899435	2.70635963882205	5.90100544091132	1.24053227434966	3.72166217892462	2.74657040760323	4.87423834709372	0.995654063213744	-5.08936531996996	2.95383470863764	-1.12543059054915	2.04814247268548	-3.75270654415778	5.56923023889244	3.39447544447986	-0.061038344120707	4.29521494322633	-1.63013992840864	4.77338147604032	2.67653622452123	3.20668339883869	3.62051316577061	6.67891313099906	1.01193444274244
TCGA-AB-2965-03A	high	-0.833604999832329	3.34541288645152	3.14765195304138	5.56619626578691	3.98570706287719	8.06521653475221	3.19351766761968	4.39491631033155	2.213968097086	3.58104192646449	5.38715930437153	-2.8983662014327	3.65127566384009	3.78756891648602	3.74698603074959	5.02641380727176	3.12374625932777	3.40579621658943	0.0847282292647753	0.396154127156601	2.54284593264098	4.91098842617062	-1.57618782556396	2.05602881443276	4.41418950466383	2.74579997303626	5.92057105411771	1.13569094145426	3.74840250804361	2.97072366852915	4.73856979171256	1.23811199465237	-5.30182980698076	3.24234498783166	-1.18197197842057	1.86246770359511	-4.16634370335554	5.60979256937557	3.13396973696683	-0.0792020922472867	4.24481720168253	-1.48306829727058	4.74451286586937	2.59869126030788	2.89144480076691	3.73830106402914	6.6306182451263	0.627195019289681
TCGA-AB-2843-03A	high	-0.790244641610017	3.70919702194586	3.12948700590461	5.4048878469667	4.48468224481743	7.89078239377586	3.68627538783101	4.25711207048593	1.95159435580152	3.35996376736042	5.36529973055581	-2.76564828208891	3.47887970658012	3.07685562362427	3.86224598407761	4.73425374541984	3.10365403094965	3.5465802920179	-0.443226406710604	0.477814153265183	2.51026390813719	4.65639286614245	-1.77239954660961	2.48986689759097	4.47867790595556	2.40106889623538	5.91588085297038	2.62384342133053	3.70858553260853	2.33076254750495	4.99167827094362	1.16450140819274	-5.59206034141811	3.20067423623923	-1.21133603456987	2.27932065094104	-3.88626877964858	5.65230490619195	3.31407317482831	-0.0753501907593455	4.17231310245653	-1.64227246028952	4.83733817401458	2.68379212121325	3.28125322211282	3.60885283711069	6.68146860256438	0.654547804190353
TCGA-AB-2981-03B	high	-0.552401880707114	3.01970070764377	4.13166944949132	5.54531331725306	4.93583647310292	8.31291709763572	3.36107560850589	4.42615210554332	2.19744553370854	3.43338695571404	5.60890715569629	-2.99755245385302	4.00788692275732	2.89151130718834	2.97091690259464	5.22836535097375	2.61500365482979	3.24121864595589	-0.00326129653433149	0.491585577383425	3.42883189874095	4.60849807529629	-1.71921507582256	2.57821905484671	4.31902564538628	2.88928916082525	5.96906175871827	2.47501880968083	3.74877112105491	1.97389058863137	4.7467079267875	1.32671459251216	-6.31760097019403	3.14412897899967	-1.5120259281289	2.55743050614003	-3.23629393390926	5.6032615968674	3.55222202565093	-0.0281725528263097	4.06613642106235	-2.04522495429252	4.61832097953714	2.42050696650967	3.48835651376326	3.65190445492442	6.6768468665111	1.2692488911892
TCGA-AB-2851-03A	high	-0.668393180518106	3.34268043473456	3.98193892044321	5.47827574742333	4.88964145978134	8.35900713372893	3.28908418909088	4.36284524620526	1.91083781195067	2.9678705699213	5.56482899186802	-2.94884847860381	3.92327842846355	2.55838033911078	3.38762204155731	5.12296873166248	2.69835816939321	3.35873914572483	-0.0292517183387604	0.474575957473605	3.0582142350423	4.47600224963897	-1.77508989694172	2.48442914894155	4.33862988385235	2.96572415814358	5.95452556541555	2.77131499308254	3.73763148916652	1.9334001467703	4.9484700646554	1.13720357100595	-6.18333088217292	3.1487785690443	-1.53882868891436	2.62244393686331	-2.80927363135387	5.61590500873427	3.49734631774509	-0.0403740710340053	4.10354829798601	-1.93632516086113	4.67743769440588	2.50490943828989	4.07868420784619	3.63517997493624	6.70570138183406	1.17093663258845
TCGA-AB-2893-03A	high	-1.32634793050509	2.37846794047079	3.28248420883873	5.55378103575516	4.25521907119667	8.56553404722978	3.72145073698976	4.17096248729441	2.41834605488144	3.78738432626308	5.47148244277276	-2.8590786279302	3.85838187836546	2.78617555743526	3.24755032814411	5.14228652941919	3.03526545584365	3.41706553125486	-0.069593326031546	0.436626786672812	3.33769253518801	4.77770696721737	-1.85751040651998	2.50876552654798	4.42875651006915	2.44591068430487	5.96784526440251	3.00401772134868	3.19972760967619	1.35901396906033	4.92287752992224	1.5813337655337	-6.85031479936321	3.57184425177197	-1.45911965002028	2.47965088814679	-3.76132269959978	5.68251478367324	3.16100646809669	-0.0659231204494342	3.66536304655587	-2.22306115819797	4.77159213981111	2.58700695395901	3.02953169882838	3.72362155417074	6.61870669557274	0.450221414483043
TCGA-AB-2934-03A	high	-0.370357327595323	3.80622251965844	3.77493841616909	5.40169460820691	4.6218212873057	8.35592888462983	3.61688529406982	4.24045603587923	1.83086584790136	2.97357885084621	5.49762083744937	-2.88660533957849	3.79774752191061	2.78943375021314	3.90645802105083	5.05081442107943	2.80679560087733	3.40076960141674	0.106466623377687	0.472043811642853	2.90920786467938	4.63554529410754	-1.69207393431148	2.23023376001748	4.40436198740326	2.68756964848991	5.92505727065898	2.45333781109006	3.81380937138318	2.20927487529894	4.98941962431769	0.893069234926373	-5.96307511006325	2.71394855392853	-1.42462259715278	2.83851751384969	-3.14286568276646	5.59767961937153	3.42429258165937	-0.0369050073756609	4.33849832628403	-1.79417463292666	4.72361629384122	2.57086614981792	4.15506059779475	3.59814225153807	6.73370104972029	1.25088705515719
TCGA-AB-2976-03A	high	-0.486090008712152	4.01192272268999	2.86002650963688	5.4336449215066	4.04407484193972	8.11833832506389	3.38236713470106	4.2316336204233	2.05903801421669	3.43570109431065	5.2719771505026	-2.78055119803839	3.42755411711289	3.89726368736695	4.26053937791873	4.98463013629213	3.26481838868695	3.54038847054843	0.522477336202677	0.418204927857099	2.49894448044801	5.03800348664997	-1.55093053843311	1.87713362389699	4.51072308859601	2.55356721758004	5.86699120101159	1.45082049688744	3.91733019928781	3.42690803821067	4.95873760035545	1.40501198711366	-4.94013922748126	2.96301654464395	-1.10572125259994	2.36764611037092	-4.19621818102879	5.6045693006481	2.92684465745955	-0.0659071873429316	4.50397153230078	-1.15847883309314	4.82964757258533	2.7186062578349	3.30628566245759	3.59036419200749	6.70045665976791	0.708353821769256
TCGA-AB-2920-03B	high	-0.827488819508466	3.37242665176482	3.56336126664691	5.26995138985789	4.1858369193036	8.23860557243936	3.8170401057237	4.16905391278012	1.71082556062404	2.96373159621955	5.3980986390009	-2.75561817986338	3.63229969407153	2.22330287867672	3.59031157339482	4.95901197957398	2.9743462350654	3.54877900292606	-0.479008965214513	0.525245533667849	2.33640814674738	4.58803375762878	-1.81979849391513	2.49370430407118	4.40463064889668	2.48485601010214	5.92240526507131	3.34510384795692	3.57740170994154	1.88378151174916	5.25375247626693	0.986666851351963	-5.97352656024087	2.89251529552253	-1.42978956042311	2.75486469287553	-3.24823239371791	5.63202121177505	3.47630115381647	-0.0717099656841356	3.6512420529474	-1.9868424732297	4.87488181149995	2.72025864308861	4.02046415379377	3.30706062814764	6.73077862569447	0.640517161113558
TCGA-AB-2869-03A	high	-0.685838888572756	3.79173865863879	3.24414837113325	5.39863215341881	4.16460310470619	8.20146126407202	3.48809301993016	4.3062358069732	1.58076328048124	2.92953718771119	5.31213368022139	-2.83435737676309	3.50111830672291	3.40042832701772	4.41638233524949	4.90606429071349	3.18116426585403	3.53155112591236	0.460875515637983	0.404706261693938	2.11069229464799	4.77261449122672	-1.63911974701323	2.0579656197689	4.47529187172278	2.59927185279852	5.87466876000312	1.30408609268171	3.89182427960253	3.10937233716388	5.05543062070108	1.11874642477433	-5.35072219124166	2.93340125267025	-1.21508230944079	2.56472585561689	-4.10747120327959	5.6061278716961	2.90624538575736	-0.0822734177246014	4.40483459665218	-1.33158256483326	4.82066380568427	2.72149156352373	3.50419142317564	3.53701543431436	6.68465870666588	0.705194290644906
TCGA-AB-2988-03B	high	-0.671955721498154	3.87169023651626	3.40996553678681	5.41965515833466	4.15192692826287	7.92725777265162	3.50879946684636	4.2009867890637	1.86325014275363	3.09388076151729	5.28313079677408	-2.85824597381159	3.41582389121514	3.05204110314713	4.20900446198971	4.88694269053247	3.19009255418359	3.55186536771466	0.0791379138838302	0.423193168314089	2.11712894486582	4.78536037387341	-1.69946045933941	1.8217060440357	4.53282919748207	2.39610025008871	5.84562064921292	1.03749329797478	3.67648185637242	2.89770705832102	4.95724998325703	1.08871236580208	-5.37574830534335	2.85572269737398	-1.13253159215761	2.6301179088604	-4.50561437820886	5.62886850782883	2.76174524393003	-0.100908714669236	4.27158011558303	-1.17270885315227	4.81161744234388	2.69757158789393	3.31841892137101	3.43716246948915	6.68429650883662	0.142663684465568
TCGA-AB-2908-03A	high	-0.655140969113547	3.12450179835391	2.68257870960189	5.3980557582427	4.27222320083506	8.40032525059117	3.69701688790429	4.12125724271727	2.03389974332401	3.14721891859711	5.40638908592072	-2.74432281938004	3.86256302488775	3.07267899911334	3.33776017372035	5.06305425973499	3.10074357806455	3.44706517276643	0.00333019666881995	0.510618005437468	2.88189981634474	4.45701923766264	-1.57104237067326	2.41845329188755	4.43571582827857	2.74722547883711	5.96406992083787	3.20229756565786	3.62846399131092	1.93325769193676	4.97307259394262	0.987157956700942	-5.6067086014779	3.43264867249798	-1.40338260475808	2.0740369386018	-2.92772769622159	5.59465241121476	3.93923958732054	-0.0270751604453299	4.11196963699276	-1.60382506199255	4.83010340537956	2.6898887807345	3.81273068419967	3.92249668936527	6.70647497330781	1.91724042668828
TCGA-AB-2847-03A	high	-0.577255067595548	3.73729747598409	2.78343461666624	5.38812288024329	4.20219106378277	8.06505076109344	3.74520099025897	4.0659882169061	1.81931516314622	3.09294126286733	5.31469219364389	-2.78340397682122	3.21719330698087	3.71199445480247	3.84964210154412	4.76668748050501	3.23992924922974	3.54576576697648	-0.0306314540601749	0.384706591110374	2.63679767239978	4.89285643559754	-1.62349485137203	2.14007692360199	4.46652602882653	2.34131103943417	5.83509285819805	2.07568182891378	4.05344583371353	3.16511605547823	5.03324828344884	1.10200089538634	-4.90089025157727	2.8045874353888	-1.17666744902156	2.39827712586235	-3.96434502396953	5.59688851875622	3.42194228713206	-0.0687278112608638	4.29342986687288	-1.49624569606744	4.84852211843698	2.74287577526013	3.52902707025795	3.55888583697144	6.75168795214435	0.732920786348259
TCGA-AB-2866-03A	high	-0.71016624448209	3.43389306330309	3.71602638943135	5.43330133242253	4.67655729854837	8.5957523558469	3.6208143211592	4.26821642613428	2.12595262439346	3.29443118622695	5.4942242440908	-2.84230078601068	3.83137427401314	2.67136762024229	3.71242931554911	5.1517729207918	2.89163922588717	3.44175524105747	0.179168778549726	0.516530200252673	3.05488336731913	4.70278995669741	-1.79396231874921	2.4626754366587	4.42162458603039	2.65004030778519	5.93883662281365	2.89451559802579	3.74005679880705	2.04600326684332	5.03773937479306	1.42621023281459	-6.0533136785253	2.97989421839347	-1.44297684828254	3.03548439904234	-3.29374473641233	5.64023871447832	3.3009682552885	-0.0191282561611654	4.22466226512709	-1.99374585886161	4.74781972753916	2.59805743797692	3.93449333383575	3.63453105541365	6.70035195518462	0.921336888764255
TCGA-AB-2825-03A	high	-0.873129331475416	3.13886938964363	3.7832350412446	5.51767604355252	4.94883497953749	8.34795667848464	3.23573286844439	4.43936059358774	1.99411727645207	3.47913303669205	5.53030347543672	-2.89194632509944	3.87182334415964	2.85647391925231	3.32772562010271	5.44841618175527	2.8286895665123	3.35439727687295	0.199167354917333	0.515670375654739	3.16273016713134	4.71628449332752	-1.80413057838951	2.31428365386755	4.38819958849951	2.92503434603776	5.9617025359645	2.77725428294334	3.72782181394	2.03495072408837	4.91233977231561	1.49396598908202	-6.08027467490618	3.18907934377233	-1.39387726319991	2.91171291278307	-2.46651453047806	5.63445513245736	3.27996398701741	0.00172667866941989	3.83592694794528	-2.10370266854275	4.69341884832329	2.5393594049321	3.98504862709732	3.5482185077824	6.6512721861756	1.31570870446894
TCGA-AB-2885-03A	high	-0.414162812152072	3.27038343136736	2.62077009424852	5.32158108472432	3.86021597591619	7.47556271249746	3.69855583197025	4.01718407875138	1.73031095022392	3.20299139012672	5.26586703809711	-2.83073003560879	3.36658764466503	3.57320975507505	3.1095654081593	4.5069440287234	3.19948322992303	3.50943137653517	0.712478615422182	0.408642870617897	2.33402532140331	4.72779250474949	-1.63988334082969	1.83083942270497	4.5104987599482	2.88368002400937	5.82296061555327	2.32233101455802	3.70708542519323	2.54706401062964	5.02293266921234	0.598711927580458	-4.62449415105668	3.05868293870511	-1.10518915772469	2.40341028224657	-4.31640513638504	5.57995107742937	3.31668530907745	-0.021511090602444	4.27106352798913	-1.35164347915381	4.83231260888739	2.74898063412864	2.84923563393048	3.55735424281502	6.77977682902763	1.18723800553813
TCGA-AB-2899-03A	high	-0.616689137429922	3.86026698918517	2.51756241016415	5.39151490451018	4.75305022513715	7.91526139622064	3.5761980956987	4.12221516957877	1.91575217437649	3.30191242470156	5.33730716860563	-2.74620364567352	3.56314637676578	3.16227996428777	3.95652369170975	4.89114052058804	3.14896209905283	3.49247988112212	0.0796453779452229	0.481753513626992	2.54801939286145	4.86217704574953	-1.62028259895705	2.272858741577	4.49540144857815	2.73137148064932	5.89969075616719	2.34889382036552	3.87935268523433	2.62168728065915	5.03168209885692	0.922745130420287	-5.3289824739581	3.53279761375437	-1.11265371704629	2.66790603558795	-3.49745338603618	5.59565338134536	3.63188011086831	-0.0185123197052794	4.35581360029117	-1.71552818870284	4.81201902106674	2.71042213825459	3.47360322888491	3.60448790301671	6.73670749803389	1.35725491191987
TCGA-AB-2811-03B	high	-0.451870597047992	3.19712362019473	3.86868526172325	5.41409696640233	5.17723694037978	8.6689872164451	3.92203830553191	4.18176217394543	2.41977370104496	3.37248150674832	5.63466261352299	-2.83520977471264	4.08973930701565	2.43828777658158	3.00672389935865	5.66121415050689	2.71798496234448	3.46665834029569	-0.21327662417907	0.529763586666651	4.23334410910031	4.48219551014172	-1.65300807261169	2.71671604578941	4.29032097166774	2.42129871668715	5.95147537711169	3.92620240874608	4.02609736259904	1.79121432599753	5.00176889759598	1.94203844975308	-6.20105924893709	3.08067087889845	-1.59691927373916	3.21190399076805	-2.78712427931747	5.69317688956019	3.85801103892567	-0.0197801452861235	4.01299138476507	-2.16640138952526	4.73928887065113	2.5693550804972	4.11847757155989	3.94950133831476	6.79209853941723	0.971993632437765
TCGA-AB-2836-03A	high	-0.566284554790918	3.70920320070999	3.88106731542676	5.44907088527171	4.74133878899617	8.30460054587846	3.57701962684502	4.38374518064123	1.92053041892067	3.1583843172296	5.48763216192644	-2.9049114417649	3.76768278412273	2.99637924024187	3.86461943979327	5.09396521227568	2.8454667782958	3.40086200766772	0.0132505488273829	0.471729012206748	2.72427977682332	4.64886373323553	-1.70994843514839	2.51759077332841	4.39026515555377	2.79595597713079	5.92561638357883	2.15190386515445	3.90088044510237	2.52437244094513	4.93263675478543	1.15328816488795	-5.87271964801625	3.02737906392689	-1.42308243982244	2.59921678723633	-3.37845971970803	5.61806394841122	3.22232184428125	-0.0450667378501439	4.28004387303655	-1.78964355922824	4.72473936102289	2.55966351081271	3.74214492987054	3.60898344850499	6.7231368247329	1.0688472881915
TCGA-AB-2925-03A	high	-1.06546109254292	2.65276570533026	3.67007649501232	5.48342659925038	4.48452231240145	8.73789254662084	3.59009974838489	4.18372413139253	2.10402494476391	3.35510177061726	5.46918862952797	-2.82173570785846	3.72969477512185	2.66386793609793	3.58113006679869	5.27717260803721	2.97714939960068	3.47675226143416	0.0175702029397291	0.474175938620707	2.98535063279008	4.69600365746157	-1.86293449343412	2.28988146816433	4.40074270381143	2.50887496103105	5.94685184384237	2.98835412454631	3.51028579068829	1.83398902272252	5.02628659957696	1.69871693477655	-6.70125207831171	3.46776957424422	-1.47090214677855	2.80887103845267	-3.26765537885312	5.67375738737803	2.91567556533472	-0.057425462193927	3.85375668735098	-1.97077078640052	4.79673590858446	2.62319644072145	3.84178817362383	3.51657795453378	6.63294393115446	0.639753241284017
TCGA-AB-2952-03B	high	-0.921472716704915	2.99682071644517	3.62371077649077	5.32901654446002	4.52899688170853	8.17333211625169	3.84909226019134	4.15594385011316	1.61348451515533	3.06004240705023	5.43731514164471	-2.80274026162318	3.75430417952914	2.72712144244614	3.13300362437983	5.0579672956533	2.9432128579533	3.50065688221748	-0.100457373511119	0.513956903406118	2.88025438438909	4.57152599231881	-1.94562653290365	2.82904140405318	4.37915217542343	2.30044308861491	5.92433309723963	3.59788919108176	3.59827418766772	1.63709683551408	5.14565316725183	1.01371472955263	-6.20791976847714	3.41298061320491	-1.48859501807661	2.3667007509129	-2.92676427351521	5.68211011083635	3.38507573108498	-0.0329680062857527	3.51632613602384	-2.16806431357772	4.84646881375668	2.68174541153759	3.85948715779979	3.58116929366315	6.70801979462709	1.03919170696835
TCGA-AB-2928-03A	high	-0.542071776100709	3.60417723320068	3.02125937737359	5.37753888293069	3.57842417169952	8.31590877700667	3.88969059645768	4.02919807808618	1.73417301947289	2.97843828188618	5.29293210146182	-2.88703746614935	3.21918971933469	3.25798385080984	3.53131066831114	4.83632279107749	3.1918608277365	3.53174588882065	0.211913938951982	0.388063524256808	2.21819498126567	4.86668254177179	-1.66605075507352	2.0160827799376	4.47418472040115	2.47792170831774	5.8101989069042	1.19759183693663	3.75281166113955	3.05075253940898	5.08020571701258	1.14309104855017	-4.77599232920664	2.72605204292182	-1.11838898800884	2.42781311027944	-4.90454850648691	5.58490803612738	3.31926904740765	-0.120557107697134	4.45198831475869	-1.43150205450695	4.78063688436157	2.72179701527789	3.03823816231679	3.32570254890044	6.74027257693449	-0.192032403671049
TCGA-AB-2895-03A	high	-0.479178600130128	3.9346355685765	3.37032778210932	5.38825925060201	4.1134430410761	8.45876093537917	3.45180870731467	4.29710889482777	1.56461960017376	2.69208857135959	5.34503539107014	-2.88602757083188	3.5692208390603	3.18406139845856	4.28080646452482	4.85053479694658	3.08313922402227	3.47944609082908	0.663616305796579	0.408397722628194	2.33190631788087	4.59218437895868	-1.61769610100709	1.79659559676252	4.46586964093055	2.85558549129262	5.86862017152536	1.03624345671766	4.06313211866317	3.30175950505137	5.09865341264453	1.10185768476277	-5.18666832674948	2.91632989801124	-1.23888322349312	2.81907743950756	-3.78459681636734	5.55522423615007	2.98591232837121	-0.0679965865435959	4.56752768220859	-1.1954321539092	4.75174638311137	2.69110919076314	3.71465898501995	3.48796400240259	6.70647521152154	0.984893675677876
TCGA-AB-2830-03A	high	-0.807252569423413	3.29397660576551	2.99636446477243	5.38674206447994	4.20265527116272	7.98418579899982	3.52641154243039	3.99127806493631	1.75728010200053	3.25957589632132	5.35281984669445	-2.81249437604473	3.47540372930622	3.18270981905196	3.79396433869418	4.99171796699113	3.10066152323853	3.5257690737004	0.0267589458218236	0.43759062722764	2.46094888778559	4.73296693132959	-1.69618953920041	2.02505909013859	4.49648787990609	2.55291133955631	5.9087740312355	2.41263680047807	3.39060626164532	1.91671639766723	5.07162792299374	1.05596824779338	-5.91854597927671	2.90131952505139	-1.18840339097185	2.4995326955881	-3.99024342800166	5.6117324437624	3.52951645926123	-0.0514956736990495	4.03611508266956	-1.67854344197409	4.83191616544046	2.6842865041722	3.64134712817942	3.53990060033231	6.67698293972241	0.675709257938278
TCGA-AB-2937-03A	high	-0.485880376285806	2.64128516840486	3.25934487428414	5.38575127965472	4.39665936902897	8.6621330576118	3.92720525881064	4.15259643812333	1.88046089827766	3.30707672768008	5.51727335227674	-2.80726210682494	3.77718905448057	2.59935233982276	2.82086794506926	5.12219843488356	2.86135451185629	3.45385292977779	-0.63626859132398	0.471874117941085	3.49496271983985	4.6959330348947	-1.61499731666003	2.53397907478203	4.30767359549238	3.06224665358792	5.96802223512588	2.8368063315504	3.7889453512171	2.10253741898527	5.05170492032672	1.43572801479571	-5.5005330208783	3.18376974340935	-1.45740549817643	2.23867462523102	-2.79325923164345	5.59378045105824	3.77409171971941	-0.0396214621591682	4.19468554343562	-1.81210888779387	4.78738238290061	2.603666279799	3.90093115537933	3.65053666622514	6.72749396627794	1.03696415001896
TCGA-AB-2856-03A	high	-0.8805938148464	2.88799340852669	4.27454016744943	5.44877874343345	4.33053223423642	8.43696725563278	3.8499972802387	4.21046996794566	1.91511716435706	3.10688834848722	5.49785678364334	-2.88928336494028	3.70486658733641	1.81200968885756	3.53774395679023	5.13150215677712	2.85701593293475	3.48592964789556	-0.122315455193019	0.435634417360751	2.89302343515497	4.52322556588413	-1.90337252469907	2.26001179533502	4.39070617017085	2.16886646117295	5.95099515313061	3.04471042011225	3.30556347864045	1.33190682123609	5.02145473516455	1.13706194796806	-6.98689460831832	3.00575803392295	-1.5904645235932	2.68320693840544	-3.61699981007815	5.70794867697138	2.83255290603286	-0.139020780050041	3.90241554385824	-1.8806338760335	4.7833895211585	2.58502446204225	3.91993293703006	3.53157462641335	6.63214347793002	0.182407583266045
TCGA-AB-2817-03A	high	-0.537415616421236	3.41140529382936	2.99165050996837	5.42917963367428	3.8298694882942	7.88831547752715	3.62946566924921	4.12018873139857	1.56079463133868	3.00035706382607	5.35743749307353	-2.89715750004135	3.35315352290399	3.05491465137339	3.08997346041602	4.65241982803374	3.07606224551236	3.48737719076426	-0.0369575880979696	0.36988061549789	2.25734946049161	4.56863531740384	-1.7286061796385	2.38123343163223	4.43785827799783	2.34118258564597	5.85698328821615	1.9857558370651	3.62636179317215	2.52904254845782	4.90504993909288	0.749733717525396	-5.30796806068601	3.24621606103279	-1.18906129964987	2.23809149764659	-4.06299630987111	5.59398375571359	3.29774854345875	-0.140747332965951	4.44896979051761	-1.48167279402989	4.76970446161603	2.66612542176884	3.36676280924942	3.35469167354819	6.72576469930925	0.245770135845945
TCGA-AB-2977-03B	high	-0.592832383004061	2.65889013921568	4.25113034520748	5.41970409702725	4.54859313349624	8.87867842677093	3.8944733927483	4.10581675253388	2.05203207282818	2.64220534391732	5.62685008660076	-2.92561844083911	4.10080164148428	1.90010630425439	2.965821666411	5.02112923022199	2.63853912369912	3.37306819458966	0.0140767249896854	0.417446776875195	3.93836075079021	4.39022802485748	-1.77585677435174	2.54698509419481	4.32215877993965	2.81184445585119	5.97902255244362	3.10837415031193	3.32881359616092	0.927527610408997	5.02287598852424	1.00471024426053	-6.94457995894997	3.18722141816008	-1.7297874453632	2.82222861780508	-3.16853027720708	5.62120636061555	3.59153728467857	-0.0791477117897337	3.98229487640127	-2.21849257072113	4.71530195641117	2.51455989613909	3.83599884799756	3.59506968832458	6.70849691907367	0.984238116327828
[truncated: 90 more columns]
